# Supplementary material for: Genome analysis of Pseudomonas syringae pv. actinidiae biovar 6, which produces the phytotoxins, phaseolotoxin and coronatine
Source: Sci Rep. 2019 Mar 7;9:3836. doi: 10.1038/s41598-019-40754-9 (PMC6405952; doi:10.1038/s41598-019-40754-9)
Supplement: Supplementary file 2 — Supplementary Table 4 [file 41598_2019_40754_MOESM2_ESM.xlsx]

## Sheet: Sheet1
Genome analysis of the novel kiwifruit canker pathogen Pseudomonas syringae pv. actinidiae biovar 6, which produces the phytotoxins, phaseolotoxin and coronatine
Takashi Fujikawa and Hiroyuki Sawada
Supplementary Table 4. List of expressed genes of biovar 6 during the early stages of host infection.
Locus tag	Gene product	LogFC 4h	LogFC 8h	LogFC 24h	LogCPM	p-value	FDR	η2
BUE60_19790	penicillin acylase family protein	0.162064	0.239	9.77814	13.0404	5.68458e-163	3.29478e-159	0.888603
hscB	co-chaperone HscB	-0.0912266	0.0371985	6.73065	11.6035	1.60044e-59	4.63807e-56	0.962878
BUE60_23780	acetylornithine deacetylase (ArgE)	0.736268	-0.993004	8.55342	10.3603	7.23157e-58	1.39714e-54	0.752604
BUE60_17060	LysR family transcriptional regulator	1.35321	-0.113196	6.22781	8.59693	1.1023e-46	1.59723e-43	0.735366
BUE60_22825	coronamic acid synthetase cmaB	0.00508911	-0.478675	-5.91173	10.2557	3.78558e-42	4.38825e-39	0.901928
BUE60_15510	polygalacturonase	-0.308687	-1.0206	-5.02963	9.35456	2.05504e-41	1.98517e-38	0.744654
BUE60_13950	chemical-damaging agent resistance protein C	0.0663697	-0.311743	-9.13247	8.65378	1.07519e-37	8.90258e-35	0.720316
BUE60_03620	NAD-dependent succinate-semialdehyde dehydrogenase	0.0821102	-0.324642	-3.90793	9.25851	1.55283e-36	1.12502e-33	0.703996
BUE60_04970	2-oxoglutarate dehydrogenase E1 component	-0.135679	-0.641828	-3.91881	9.76745	2.26124e-35	1.45624e-32	0.676347
BUE60_10680	coronafacic acid synthetase cfl	0.108875	-0.380839	-4.84444	9.08024	5.808e-35	3.36632e-32	0.646415
BUE60_09770	preprotein translocase subunit SecY	-0.484597	-1.43013	-3.15332	9.78759	5.90522e-34	3.11152e-31	0.771958
BUE60_00975	MFS transporter	-0.554662	-2.12254	5.24333	7.45511	5.24972e-33	2.53562e-30	0.969735
BUE60_02935	cytochrome o ubiquinol oxidase subunit III	-0.148692	-0.691188	-3.61386	10.516	1.20636e-31	5.3785e-29	0.623108
BUE60_04980	dihydrolipoyl dehydrogenase	0.0187889	-0.79364	-4.00804	9.66418	1.63531e-30	6.77019e-28	0.667112
BUE60_09655	translation elongation factor G	-0.348519	-0.887034	-3.01359	10.3089	4.32964e-30	1.67297e-27	0.790596
BUE60_27730	glycoside hydrolase 68 family protein	-1.5671	-1.86485	-3.13022	10.1435	1.32779e-29	4.8099e-27	0.841036
BUE60_10145	DNA-binding response regulator	0.0922318	-0.432348	-8.43263	7.96193	4.32572e-29	1.47482e-26	0.674808
BUE60_02930	cytochrome o ubiquinol oxidase subunit I	-0.118484	-0.657651	-3.158	11.3238	4.98439e-29	1.60497e-26	0.637201
BUE60_27435	amine oxidase	-0.213788	-1.40018	-3.98142	9.70978	6.80124e-29	2.07474e-26	0.757062
BUE60_09745	50S ribosomal protein L6	-0.64266	-1.91369	-5.61388	9.49079	2.31468e-27	6.70795e-25	0.787529
BUE60_06430	isocitrate dehydrogenase (NADP(+))	0.00143782	-0.642558	-3.04946	9.49956	8.0286e-27	2.21589e-24	0.684216
BUE60_09145	flagellar basal-body rod protein FlgG	1.21263	1.4636	-2.4922	9.17861	1.53118e-26	4.03397e-24	0.575648
BUE60_02925	ubiquinol oxidase subunit II	-0.410201	-0.967085	-3.44838	10.6379	1.25046e-25	3.15115e-23	0.76553
BUE60_02920	hypothetical protein	-0.78302	-1.00623	-9.72145	8.77964	2.13215e-25	5.14915e-23	0.760314
BUE60_04985	succinate--CoA ligase subunit beta	-0.47564	-0.595539	-3.03317	10.2803	4.23113e-25	9.80945e-23	0.660666
putA	trifunctional transcriptional regulator/proline dehydrogenase/L-glutamate gamma-semialdehyde dehydrogenase	-0.3251	-1.0819	-3.12195	8.71843	7.91344e-24	1.76409e-21	0.687152
BUE60_11610	carbonate dehydratase	0.0425313	-0.030447	-4.44309	8.32192	1.34015e-23	2.87685e-21	0.669646
BUE60_24010	ribonucleoside-diphosphate reductase subunit alpha	-0.360803	-1.04222	-3.76927	9.05529	1.40778e-23	2.91411e-21	0.711338
BUE60_06715	transposase	-0.0808992	-0.618438	-3.43813	10.4932	2.99266e-23	5.9812e-21	0.90105
BUE60_12755	porin	0.0828824	0.21736	-3.16749	11.3324	8.43419e-23	1.62949e-20	0.678339
BUE60_14275	IS630 family transposase	-0.365608	-0.971113	-3.39382	10.1856	1.05365e-22	1.96998e-20	0.739797
BUE60_27340	IS66 family transposase	-0.582832	-0.668183	-5.1748	8.48655	1.36507e-22	2.47248e-20	0.79178
BUE60_04990	succinate--CoA ligase subunit alpha	-0.277255	-0.796697	-4.054	10.1905	2.63034e-22	4.58111e-20	0.767893
BUE60_21230	IS1182 family transposase	-0.382235	-0.998318	-3.28165	10.4141	2.68733e-22	4.58111e-20	0.915884
BUE60_09790	30S ribosomal protein S4	-0.375736	-0.560341	-3.0841	9.36222	9.00045e-22	1.4791e-19	0.736599
BUE60_24865	indolepyruvate ferredoxin oxidoreductase	1.0366	1.17958	-1.16951	9.57321	9.18693e-22	1.4791e-19	0.575676
BUE60_09375	3-oxoacyl-ACP reductase	-1.36896	-5.27152	4.19424	7.61968	1.32192e-21	2.07077e-19	0.785104
BUE60_15020	translation elongation factor Ts	-0.728494	-1.98682	-4.65654	8.44568	2.26506e-21	3.45482e-19	0.826666
BUE60_12515	hypothetical protein	-0.36611	-1.06865	-4.26097	9.55947	2.44219e-21	3.62948e-19	0.783965
BUE60_09675	50S ribosomal protein L4	-0.0925961	-1.26187	-3.52242	9.59818	2.71422e-21	3.9329e-19	0.704727
BUE60_10670	coronafacic acid synthetase cfa2	0.312196	-0.814265	-8.66665	8.18674	2.78305e-21	3.93428e-19	0.534148
BUE60_01385	GNAT family N-acetyltransferase	-0.368107	-0.681548	-8.20221	7.547	3.02031e-21	4.11901e-19	0.721931
BUE60_06470	isocitrate lyase	1.0594	1.09783	-1.22896	10.3396	3.05586e-21	4.11901e-19	0.673686
fadA	3-ketoacyl-CoA thiolase	-0.606982	0.394386	-2.57894	9.2597	3.21229e-21	4.23146e-19	0.615666
BUE60_09140	flagellar basal body L-ring protein	1.1044	1.75014	-1.6187	8.92528	3.35796e-21	4.32505e-19	0.543972
BUE60_09800	50S ribosomal protein L17	-0.202469	0.0698393	-8.50228	8.08515	4.54585e-21	5.72777e-19	0.558885
BUE60_15175	hypothetical protein	-0.0271748	0.734537	-1.75291	9.96871	5.79296e-21	7.14383e-19	0.667648
BUE60_26275	multifunctional fatty acid oxidation complex subunit alpha	-0.0490419	0.65489	-1.86843	9.8283	5.97111e-21	7.21011e-19	0.5692
BUE60_06415	ATP-dependent Clp protease ATP-binding subunit ClpA	-0.222256	-0.24852	-2.91179	9.08883	7.9146e-21	9.36184e-19	0.627848
BUE60_02595	molecular chaperone DnaK	-0.097985	-0.721191	-3.28574	9.34903	8.49745e-21	9.85025e-19	0.799363
BUE60_05510	GNAT family N-acetyltransferase	0.0486363	-0.396671	-8.07821	7.63085	3.51301e-20	3.99243e-18	0.754399
BUE60_00575	peroxiredoxin	-0.779772	-0.455662	-4.03613	8.82919	8.88021e-20	9.89802e-18	0.744627
BUE60_09165	flagellar hook protein FlgE	0.313385	1.02055	-2.28565	9.36694	1.04829e-19	1.1464e-17	0.539827
BUE60_06960	exodeoxyribonuclease VII large subunit	1.19803	0.325363	2.76957	9.43324	1.52439e-19	1.63618e-17	0.582784
BUE60_17985	maleylacetoacetate isomerase	-0.539779	-0.665545	-5.57645	8.05471	3.09021e-19	3.25651e-17	0.67075
BUE60_10285	peptidase P60	-0.26225	-1.22891	-8.36503	7.61487	3.64826e-19	3.77595e-17	0.759263
BUE60_06485	NADH-quinone oxidoreductase subunit C/D	-0.313054	-1.40294	-3.47768	8.17039	4.13497e-19	4.20461e-17	0.765382
BUE60_26285	porin	-0.209871	-0.53873	-3.11277	8.65819	6.77811e-19	6.77344e-17	0.66925
BUE60_09960	NAD-glutamate dehydrogenase	-0.17655	-1.10668	-2.49646	8.74022	8.07796e-19	7.93557e-17	0.708063
BUE60_05875	3-carboxy-cis,cis-muconate cycloisomerase	-1.05184	0.468239	4.31308	7.29881	1.73402e-18	1.67506e-16	0.834816
BUE60_06975	2-isopropylmalate synthase	0.0929162	-0.357879	-3.35565	8.83006	1.81617e-18	1.72566e-16	0.659988
BUE60_26000	hypothetical protein	-0.778827	-0.812344	-8.177	7.3687	2.03909e-18	1.90622e-16	0.722021
BUE60_24005	ribonucleotide-diphosphate reductase subunit beta	-0.381641	-1.00904	-3.00315	8.6405	3.47243e-18	3.19463e-16	0.849134
BUE60_19975	adenosylhomocysteinase	-0.402396	-0.650478	-3.05687	8.63858	4.27116e-18	3.86807e-16	0.770446
BUE60_13625	serine peptidase	0.104968	-0.350763	-3.11742	8.53758	5.01051e-18	4.46783e-16	0.735248
BUE60_00150	Long-chain fatty acid transport protein	0.0400834	-0.556534	-2.46276	9.32958	5.63744e-18	4.95069e-16	0.650682
BUE60_22820	coronamic acid synthetase cmaA	0.0349528	-0.652067	-3.49717	9.26723	6.53254e-18	5.65114e-16	0.714698
BUE60_14375	ABC transporter substrate-binding protein	-0.585038	-1.23903	-3.7809	8.28967	7.53869e-18	6.42562e-16	0.703182
BUE60_02205	YihA family ribosome biogenesis GTP-binding protein	0.0186051	-1.15158	3.30642	8.44359	8.49903e-18	7.13919e-16	0.667909
BUE60_23650	relaxase	-1.31068	-1.31584	-4.37511	7.51778	9.06864e-18	7.50883e-16	0.839837
BUE60_01380	L-threonine dehydrogenase	-0.202746	-0.678719	-2.81195	9.08599	1.16296e-17	9.49365e-16	0.670497
BUE60_24905	transcriptional regulator	0.0897472	-0.747526	-8.10992	7.58287	1.18517e-17	9.54064e-16	0.520415
BUE60_16165	ATP-dependent protease ATP-binding subunit ClpX	-0.591022	-0.67818	-3.3734	9.2792	1.35878e-17	1.07883e-15	0.830514
BUE60_10575	outer membrane protein OmpW	-0.588056	-1.04822	-2.97354	9.87888	1.44021e-17	1.11299e-15	0.792413
BUE60_14850	recombinase RecA	-0.543729	-0.816118	-2.68077	9.91612	1.43074e-17	1.11299e-15	0.765492
BUE60_01455	lipid hydroperoxide peroxidase	-0.135789	-0.933045	-8.43895	7.78323	1.48366e-17	1.13148e-15	0.688008
BUE60_02970	methyl-accepting chemotaxis protein	0.154183	0.585558	-1.83792	9.05965	2.3563e-17	1.77365e-15	0.579391
BUE60_09725	50S ribosomal protein L24	-0.075907	-0.427545	-9.29856	8.73274	2.76159e-17	2.05208e-15	0.544313
BUE60_22815	coronamic acid synthetase cmaE	0.155192	-0.553803	-3.32925	9.19349	3.29245e-17	2.41557e-15	0.700784
BUE60_27440	carbon-nitrogen hydrolase	-0.568438	-1.01907	-3.7894	8.87454	3.46602e-17	2.51113e-15	0.692967
BUE60_14535	NADP(H)-dependent aldo-keto reductase	-0.949597	-3.58191	-3.44945	9.22597	4.01558e-17	2.87337e-15	0.680781
BUE60_05725	transporter	-0.116149	-0.912929	-4.72916	8.18925	4.68554e-17	3.30831e-15	0.709365
BUE60_25305	resolvase	0.23392	0.253668	-3.17353	10.0118	4.73758e-17	3.30831e-15	0.750406
BUE60_09050	flagellar motor switch protein FliG	0.480881	1.12945	-4.732	7.60581	6.04273e-17	4.16948e-15	0.437671
BUE60_22505	F0F1 ATP synthase subunit gamma	-0.291682	-1.17679	-3.22953	9.48845	6.49081e-17	4.42597e-15	0.692786
BUE60_22835	coronamic acid synthetase cmaT	-0.184334	-0.441779	-5.19797	8.14957	9.47829e-17	6.38792e-15	0.711703
BUE60_15025	30S ribosomal protein S2	-0.17599	-0.955009	-2.78655	9.43032	1.54483e-16	1.02918e-14	0.611061
BUE60_06720	IS3 family transposase	-0.30535	-1.02404	-3.0636	10.4258	1.62645e-16	1.07124e-14	0.878844
BUE60_20385	hypothetical protein	-0.983285	-1.39169	-9.55879	8.4897	2.30226e-16	1.49932e-14	0.633756
BUE60_25300	VapC toxin family PIN domain ribonuclease	-0.467606	-0.685086	-4.30531	9.70816	2.86735e-16	1.84657e-14	0.776408
BUE60_25755	integrase	-0.649323	-1.30889	-5.14528	7.93122	3.96547e-16	2.5257e-14	0.847505
BUE60_09765	50S ribosomal protein L15	-0.278619	-1.45891	-5.00914	9.20629	4.88289e-16	3.07622e-14	0.604029
BUE60_26355	transposase	-0.258467	-1.19692	-8.51692	7.77578	1.07076e-15	6.67325e-14	0.759707
BUE60_02540	triose-phosphate isomerase	-1.06025	-1.47763	-3.14587	8.54005	1.21347e-15	7.48221e-14	0.780129
BUE60_23620	superoxide dismutase	-0.334083	-1.31766	-2.85914	9.36128	1.24625e-15	7.60344e-14	0.765406
BUE60_06480	NADH dehydrogenase	-0.531554	-1.86298	-4.64056	8.3117	1.68454e-15	1.01704e-13	0.705197
BUE60_00595	transcriptional regulator	-0.241434	-0.347282	-3.3571	9.75087	2.07491e-15	1.23981e-13	0.744373
BUE60_21625	porin	-0.219461	-0.656293	-3.02774	9.74349	2.1715e-15	1.28429e-13	0.757521
BUE60_06500	NADH-quinone oxidoreductase subunit G	-0.449627	-1.54718	-3.16915	8.10942	3.38446e-15	1.98145e-13	0.73029
BUE60_06495	NADH-quinone oxidoreductase subunit F	-0.558092	-1.27247	-3.24336	8.24187	4.81334e-15	2.78981e-13	0.759949
BUE60_10715	hypothetical protein	-0.475742	-1.03833	-4.69212	8.25507	5.83697e-15	3.34961e-13	0.847177
BUE60_12080	two-component system response regulator	-0.579249	-0.186914	4.41633	9.71223	6.05645e-15	3.41779e-13	0.594475
BUE60_13290	2-succinyl-6-hydroxy-2, 4-cyclohexadiene-1-carboxylate synthase	-0.407105	-1.9043	-2.94916	8.15669	6.07371e-15	3.41779e-13	0.697059
tatA	Sec-independent protein translocase TatA	-1.04155	-1.0603	-8.39131	7.45517	7.66499e-15	4.27176e-13	0.739083
BUE60_07925	IS5 family transposase	-0.333505	-1.10002	-3.10363	9.78666	8.48981e-15	4.68637e-13	0.937682
BUE60_09795	DNA-directed RNA polymerase subunit alpha	-0.516197	-0.660075	-2.90949	9.53236	8.83409e-15	4.83041e-13	0.690349
BUE60_10705	IS110 family transposase	-0.484895	-1.2157	-3.4638	8.32123	9.11867e-15	4.93942e-13	0.845904
BUE60_13590	folate-binding protein YgfZ	-0.595593	-1.08744	-5.07787	7.02012	1.2943e-14	6.94609e-13	0.809776
BUE60_23920	ABC transporter permease	0	3.23294	7.47174	5.86289	1.38896e-14	7.38569e-13	0.835948
BUE60_12940	GDP-mannose 4,6-dehydratase	-0.641397	-1.1471	-2.85316	8.7954	1.80833e-14	9.52827e-13	0.795292
BUE60_11755	50S ribosomal protein L25/general stress protein Ctc	-0.64491	-2.04101	-6.53453	8.8021	1.84271e-14	9.62195e-13	0.644928
BUE60_18725	peptidoglycan-associated lipoprotein	-0.480168	-1.04954	-2.70418	10.7652	2.01315e-14	1.04181e-12	0.782939
BUE60_04165	hypothetical protein	-0.0756743	-1.10713	-8.0097	7.38549	2.4661e-14	1.26491e-12	0.603953
BUE60_01060	allantoicase	0.513921	-0.09481	4.50394	8.62827	2.58443e-14	1.30712e-12	0.413639
BUE60_14340	bifunctional succinylornithine transaminase/acetylornithine transaminase	-0.480606	-1.23025	-3.28853	8.6139	2.59349e-14	1.30712e-12	0.771679
BUE60_19590	LysR family transcriptional regulator	-0.577276	-1.93191	-3.21077	7.97944	2.64651e-14	1.32234e-12	0.722929
BUE60_06490	NADH-quinone oxidoreductase subunit E	-0.474603	-0.877822	-4.48461	8.16567	2.90045e-14	1.43684e-12	0.746822
BUE60_07320	hypothetical protein	-0.333963	-1.02025	-3.3905	8.57212	3.39339e-14	1.66679e-12	0.733356
BUE60_26990	IS66 family transposase	-0.376162	-1.10872	-3.04584	9.28151	5.10937e-14	2.48856e-12	0.67095
BUE60_01635	SpoVR family protein	0.195266	-0.0813297	-2.61859	8.28338	6.7244e-14	3.24789e-12	0.655647
BUE60_00295	30S ribosomal protein S1	-0.473324	-0.843388	-2.08785	10.5973	7.02168e-14	3.36344e-12	0.764237
BUE60_01970	peptidase M23	-0.66464	-1.46178	-3.77294	7.27624	7.39397e-14	3.51274e-12	0.717008
BUE60_14035	pilus assembly protein PilA	-0.372362	1.03868	-3.66891	9.48195	7.52142e-14	3.54424e-12	0.688811
BUE60_25060	metalloprotease	-0.960816	-1.15566	-4.36789	7.18227	9.88319e-14	4.61959e-12	0.841555
BUE60_12520	D-amino acid dehydrogenase small subunit	0.225573	-0.481823	-2.35682	9.31881	1.03805e-13	4.81323e-12	0.629899
BUE60_02780	sugar ABC transporter substrate-binding protein	-1.15345	-1.01372	-2.58606	8.73386	1.14199e-13	5.25316e-12	0.871009
BUE60_13395	amino acid ABC transporter substrate-binding protein	0.080062	0.368458	-2.17995	9.18038	1.34183e-13	6.12383e-12	0.604704
BUE60_00135	protease SohB	-0.115253	0.0425957	-7.1745	6.87457	1.92137e-13	8.7002e-12	0.521766
BUE60_04820	heat-shock protein	0.395437	0.39944	-2.87291	8.76354	2.86719e-13	1.28823e-11	0.623064
BUE60_25785	chaperonin GroL	-0.355235	-0.898024	-2.60163	9.09828	3.4729e-13	1.54838e-11	0.775115
BUE60_10660	coronafacic acid synthetase cfa4	-1.03357	-1.74244	-4.08367	9.098	4.15761e-13	1.83951e-11	0.698555
BUE60_19705	hypothetical protein	0.579641	1.45115	-8.07912	8.47432	6.43206e-13	2.82426e-11	0.51942
BUE60_09660	translation elongation factor Tu	-0.106963	-0.635972	-1.68868	11.2942	6.50409e-13	2.83441e-11	0.672901
BUE60_09075	sigma-54-dependent Fis family transcriptional regulator	0.0511515	0.114554	-2.81847	7.99131	6.82558e-13	2.95232e-11	0.676641
BUE60_14985	outer membrane protein assembly factor BamA	-0.218592	-1.19987	-2.96837	7.81687	1.23422e-12	5.29891e-11	0.70817
BUE60_07315	50S ribosomal protein L9	-1.31476	-2.55589	-3.7831	9.47871	1.373e-12	5.8514e-11	0.880309
BUE60_24365	mannose-1-phosphate guanylyltransferase/mannose-6-phosphate isomerase	-0.0494353	-0.883539	-3.19513	8.163	1.73494e-12	7.33992e-11	0.594157
BUE60_14335	arginine/ornithine succinyltransferase subunit alpha	-0.399783	-1.21793	-4.09613	7.58212	3.14479e-12	1.32081e-10	0.774518
BUE60_04960	succinate dehydrogenase flavoprotein subunit	-0.442852	-0.971956	-2.0493	8.60538	3.225e-12	1.34476e-10	0.693546
BUE60_15795	ABC transporter substrate-binding protein	-0.817759	-0.741758	-3.24231	8.44038	3.25858e-12	1.34905e-10	0.843647
BUE60_05365	cell division protein FtsZ	0.195855	-0.202052	-2.36141	10.4378	3.56208e-12	1.46424e-10	0.625261
BUE60_02945	protoheme IX farnesyltransferase	-0.42637	-0.706372	-2.90927	9.395	3.88168e-12	1.58438e-10	0.596294
BUE60_13615	RNA polymerase subunit sigma	0.0478105	0.553598	-1.93359	9.95793	5.34662e-12	2.16706e-10	0.57583
BUE60_12915	CDP-glucose 4,6-dehydratase	-0.380904	-1.61105	-7.3375	6.61671	5.48942e-12	2.20949e-10	0.729044
BUE60_13905	acyl-CoA dehydrogenase	0.18522	0.70415	-2.05409	9.42157	5.95052e-12	2.37857e-10	0.569049
flgF	flagellar biosynthesis protein FlgF	0.964275	1.86498	-0.558951	8.68779	8.03906e-12	3.1914e-10	0.479561
BUE60_05340	undecaprenyldiphospho-muramoylpentapeptide beta-N-acetylglucosaminyltransferase	0.109233	-0.246402	-6.84247	6.59471	8.22001e-12	3.24103e-10	0.650615
BUE60_10210	cysteine synthase B	-0.623648	-1.6004	-5.06496	6.99861	9.25066e-12	3.62276e-10	0.674475
BUE60_05530	polyribonucleotide nucleotidyltransferase	-0.0630781	-0.582186	-7.92998	7.4138	1.19772e-11	4.65906e-10	0.497992
BUE60_15340	ribosome maturation factor RimM	-0.431572	-1.11145	-3.68315	8.16373	1.31147e-11	5.06752e-10	0.760053
BUE60_26675	BAX inhibitor protein	-0.157838	-0.942961	-2.63705	9.2915	1.44262e-11	5.53736e-10	0.520703
BUE60_04945	citrate (Si)-synthase	-0.542254	-0.759913	-2.58175	9.37906	1.8576e-11	7.08332e-10	0.614326
BUE60_07340	ribonuclease R	-0.0602478	-1.03921	-2.54555	7.8308	1.94876e-11	7.38237e-10	0.715439
BUE60_16125	gas vesicle protein	-1.19523	-0.194271	-7.65768	7.005	2.08808e-11	7.85878e-10	0.526876
BUE60_02510	translation initiation factor IF-2	-0.123593	-0.822841	-2.32943	7.85798	2.36863e-11	8.85713e-10	0.791664
BUE60_05360	cell division protein FtsA	0.337534	-0.237523	-2.52099	7.95346	2.43963e-11	9.06417e-10	0.680063
BUE60_17860	thiamine biosynthesis protein ThiF	-0.0266128	-0.454537	-3.03657	8.06027	2.74194e-11	1.01225e-09	0.702947
BUE60_15560	transcriptional regulator	-0.823748	-1.84882	-8.10691	7.113	2.8671e-11	1.05175e-09	0.797291
BUE60_26905	phosphomannomutase/phosphoglucomutase	0.0477181	0.143422	-2.94479	8.04381	2.89078e-11	1.05377e-09	0.678467
BUE60_02265	hypothetical protein	1.58336	0.508624	-0.70323	8.89592	3.03394e-11	1.09738e-09	0.699242
BUE60_15030	type I methionyl aminopeptidase	-0.86962	-2.0643	-4.65343	7.34556	3.04829e-11	1.09738e-09	0.794722
BUE60_13630	elongation factor 4	-0.339416	-1.24578	-3.10565	7.18816	3.54278e-11	1.26753e-09	0.784831
BUE60_25635	hypothetical protein	-0.93786	-1.86062	-8.94569	7.84503	3.91989e-11	1.39385e-09	0.794246
BUE60_16235	DNA polymerase III subunit epsilon	-0.36197	-1.46189	-3.47669	7.77405	4.28434e-11	1.51415e-09	0.67279
BUE60_01645	PrkA family serine protein kinase	0.293132	0.0027324	-1.51384	8.98352	4.57146e-11	1.59616e-09	0.651468
BUE60_25320	CDP-diacylglycerol--serine O-phosphatidyltransferase	-0.479124	-0.437073	-7.51042	6.95055	4.54497e-11	1.59616e-09	0.586525
BUE60_28885	IS66 family transposase	-0.310061	-0.930688	-3.92187	7.68471	4.60465e-11	1.59812e-09	0.87777
BUE60_16160	ATP-dependent Clp endopeptidase, proteolytic subunit ClpP	-0.307489	-0.885298	-2.49669	8.75379	4.67325e-11	1.61227e-09	0.733063
BUE60_09700	30S ribosomal protein S3	-0.493708	-1.12401	-2.27295	9.5002	4.83243e-11	1.65732e-09	0.886729
BUE60_09055	flagellar M-ring protein FliF	0.32829	1.02325	-1.98735	8.05106	4.92051e-11	1.67761e-09	0.444982
BUE60_09295	transferase	0.062257	0.830449	-3.76945	7.5434	6.74786e-11	2.28717e-09	0.456686
BUE60_06510	NADH-quinone oxidoreductase subunit I	0.449844	0.0416319	-7.41258	7.26932	8.2963e-11	2.79566e-09	0.37424
BUE60_25185	aspartate aminotransferase family protein	-0.272059	-1.20309	-4.21689	7.724	9.03546e-11	3.02714e-09	0.7355
BUE60_02960	branched chain amino acid aminotransferase	-0.101794	-0.142479	-1.94984	8.69802	1.12421e-10	3.74477e-09	0.577355
BUE60_02900	zinc/iron-chelating domain-containing protein	0.745465	1.35636	-0.462678	9.10061	1.16259e-10	3.85051e-09	0.46213
BUE60_15195	hypothetical protein	0.0409988	-0.947456	-3.42488	7.41139	1.17792e-10	3.87912e-09	0.648075
BUE60_01865	baseplate J protein	-1.23635	-1.00646	-4.57718	7.00032	1.18697e-10	3.88683e-09	0.623006
BUE60_05265	phospholipid-binding protein	-0.602306	-0.309026	-4.02079	8.0465	1.21161e-10	3.94521e-09	0.605923
BUE60_15415	phosphoribosylformylglycinamidine synthase	-0.24269	-1.47826	-2.18241	7.81038	1.2573e-10	4.07112e-09	0.689889
BUE60_20390	ribonuclease E	-0.451182	-1.30693	-2.17326	7.86386	1.26467e-10	4.07223e-09	0.712215
BUE60_25705	acyl-CoA desaturase	0.462455	2.7052	2.07997	10.6095	1.39461e-10	4.46583e-09	0.324526
BUE60_17485	amino acid ABC transporter substrate-binding protein	-0.470135	-0.544388	1.91887	7.82639	1.40508e-10	4.47464e-09	0.465334
BUE60_11220	disulfide bond formation protein DsbA	-0.626464	-2.70528	-7.22196	6.34186	1.64406e-10	5.20709e-09	0.746855
BUE60_18675	aspartate--tRNA ligase	-0.888317	-1.09401	-2.68489	8.17345	1.72789e-10	5.44284e-09	0.625129
BUE60_20260	N-(5'-phosphoribosyl)anthranilate isomerase	-0.556269	-2.09942	-7.15728	6.35033	1.75787e-10	5.50736e-09	0.841721
BUE60_07380	HflK protein	-0.863004	-0.442979	-3.07356	8.19868	1.81541e-10	5.61237e-09	0.822322
BUE60_08640	protein phosphatase	-0.150664	0.211427	-2.91117	8.81127	1.81621e-10	5.61237e-09	0.661642
hflB	ATP-dependent metalloprotease	-0.150188	-0.347727	-1.81945	9.56733	1.82044e-10	5.61237e-09	0.709046
BUE60_13945	chemical-damaging agent resistance protein C	-0.243839	-0.257183	-2.99147	8.86966	1.88766e-10	5.78882e-09	0.752414
BUE60_09170	flagellar biosynthesis protein FlgD	0.820028	1.49142	-0.878702	9.12611	1.91403e-10	5.83878e-09	0.473152
BUE60_03380	hypothetical protein	-0.0362572	0.0432192	-2.32636	8.35179	2.06044e-10	6.2525e-09	0.662848
BUE60_15170	chromosome partitioning protein ParA	-0.145677	0.0629314	-2.78202	9.17459	2.14807e-10	6.48448e-09	0.72363
BUE60_04135	sugar ABC transporter substrate-binding protein	-0.392102	-3.82365	4.1831	6.35136	2.40193e-10	7.21325e-09	0.655878
BUE60_04775	glutamate--tRNA ligase	-0.729391	-1.41934	-3.6634	6.95995	2.4984e-10	7.4643e-09	0.849216
BUE60_09670	50S ribosomal protein L3	-0.721572	-1.69712	-2.38863	10.1356	2.92688e-10	8.6996e-09	0.599522
BUE60_08635	chemotaxis protein CheA	0.199242	0.566169	-1.2956	8.67876	3.03854e-10	8.98539e-09	0.574691
BUE60_18635	aspartyl/glutamyl-tRNA amidotransferase subunit A	-0.51933	-1.54344	-2.79873	7.44658	3.27907e-10	9.64745e-09	0.586135
BUE60_05195	isoleucine--tRNA ligase	-0.265789	-1.63163	-2.59545	7.54309	3.69325e-10	1.08112e-08	0.666757
BUE60_05370	UDP-3-O-[3-hydroxymyristoyl] N-acetylglucosamine deacetylase	-0.399544	-0.436395	-2.42354	8.91707	3.75754e-10	1.09441e-08	0.590864
BUE60_02130	type I glutamate--ammonia ligase	-0.00727074	-0.159682	-1.41889	9.80274	3.86464e-10	1.11997e-08	0.645633
BUE60_19190	type III effector hopAV1	-0.543274	-1.76626	-2.85303	7.58262	3.99857e-10	1.15302e-08	0.747733
BUE60_22490	F0F1 ATP synthase subunit B	0.0410773	-1.55272	-3.56221	10.3908	4.08428e-10	1.17191e-08	0.739094
BUE60_17970	homogentisate 1,2-dioxygenase	-0.0341596	-0.0753572	-2.06948	8.29243	4.9716e-10	1.41948e-08	0.554574
BUE60_07040	nucleoside-diphosphate kinase	-0.130221	-1.51617	-3.88315	8.65178	5.82033e-10	1.65219e-08	0.672175
BUE60_10160	C4-dicarboxylate transporter DctA	-0.103852	0.921719	-1.70057	7.96757	5.84368e-10	1.65219e-08	0.492913
BUE60_20810	pyruvate dehydrogenase (acetyl-transferring), homodimeric type	-0.380786	-1.32929	-2.41545	7.63309	6.10125e-10	1.71664e-08	0.76255
BUE60_13425	ATPase	0.410455	0.556343	-1.68768	9.22385	6.16509e-10	1.72623e-08	0.589355
BUE60_10665	coronafacic acid synthetase cfa3	-0.514583	-0.802862	-2.44495	8.08101	6.21318e-10	1.73133e-08	0.786446
BUE60_06110	glucan biosynthesis protein G	-0.252383	-0.428844	-2.36612	7.92276	6.4558e-10	1.79033e-08	0.689016
BUE60_09135	flagellar biosynthesis protein FlgI	0.705243	1.60941	-1.19392	8.34993	6.60162e-10	1.82205e-08	0.421085
BUE60_27765	phosphatidylserine decarboxylase	-0.560963	-0.594103	-3.41452	7.14735	6.99204e-10	1.92066e-08	0.757046
BUE60_02800	porin	-0.35168	-0.447322	-1.92414	10.2202	7.69261e-10	2.10313e-08	0.720938
gatB	aspartyl/glutamyl-tRNA amidotransferase subunit B	-0.443433	-1.02667	-3.08288	7.34788	7.78462e-10	2.11829e-08	0.646388
BUE60_04340	hypothetical protein	-0.603554	-0.844311	-7.46048	6.77544	8.50087e-10	2.30238e-08	0.678864
BUE60_08810	dihydroorotase	-0.140637	-1.09335	-3.75892	7.20871	8.88771e-10	2.38487e-08	0.741594
BUE60_17225	2-aminoethylphosphonate--pyruvate transaminase	-0.608268	-1.12566	-7.30343	6.6074	8.84837e-10	2.38487e-08	0.705067
BUE60_20630	IS66 family transposase	-0.443636	-1.38079	-3.38263	7.85354	9.02832e-10	2.41144e-08	0.834416
BUE60_18045	lipid A biosynthesis lauroyl acyltransferase	-0.418294	-0.571611	-7.17168	6.62519	9.79179e-10	2.60336e-08	0.602872
BUE60_06150	lipocalin	0.600919	1.07246	-2.8201	7.93761	1.02237e-09	2.70578e-08	0.462011
BUE60_01640	hypothetical protein	0.126009	-0.133458	-2.34994	8.28422	1.03758e-09	2.73356e-08	0.600242
BUE60_08135	type I glyceraldehyde-3-phosphate dehydrogenase	-0.863617	-1.06654	-2.27169	8.359	1.05251e-09	2.76034e-08	0.786642
BUE60_08660	flagellar biosynthesis protein FlhF	0.73633	1.00784	-1.50869	8.40386	1.21356e-09	3.16837e-08	0.470448
BUE60_20230	O-succinylhomoserine sulfhydrylase	-0.395706	-1.03643	-4.46628	7.1131	1.70089e-09	4.42078e-08	0.732475
BUE60_11035	RNA polymerase factor sigma-32	0.244632	-0.405991	-2.06653	8.96814	1.81087e-09	4.68564e-08	0.556708
BUE60_20020	alanine transaminase	-0.494222	-0.0621771	-2.78044	7.51624	1.94952e-09	5.02197e-08	0.736239
BUE60_05700	ABC transporter ATP-binding protein	-3.69483	-1.6544	3.54295	5.76086	1.97515e-09	5.06547e-08	0.552392
BUE60_00445	SAM-dependent methyltransferase	2.59248	3.56745	7.74702	6.13181	2.00656e-09	5.12337e-08	0.696557
BUE60_04020	dihydrofolate reductase	0.116656	1.62973	5.58546	6.26173	2.41596e-09	6.14164e-08	0.90168
BUE60_09740	30S ribosomal protein S8	-0.66524	-0.700019	-3.97516	8.43481	2.55778e-09	6.47375e-08	0.642196
BUE60_25735	succinate-semialdehyde dehydrogenase I	-0.480162	-1.52624	-3.13761	7.72424	2.87061e-09	7.23394e-08	0.8394
BUE60_09130	flagellar rod assembly protein/muramidase FlgJ	0.565989	1.10544	-1.05276	8.01958	3.20911e-09	8.05194e-08	0.505315
BUE60_09650	30S ribosomal protein S7	-0.464794	-1.04042	-2.10983	9.2859	3.42735e-09	8.56247e-08	0.731304
BUE60_07325	30S ribosomal protein S18	-1.62717	-0.852998	-8.4903	7.48062	3.60297e-09	8.96259e-08	0.638065
BUE60_01315	hypothetical protein	1.86223	2.89774	0.8333	8.96826	3.70195e-09	9.16946e-08	0.392954
BUE60_07150	IS3 family transposase	-0.43499	-1.20859	-8.54217	7.72385	3.89465e-09	9.60571e-08	0.390319
BUE60_20965	cytoplasmic protein	0.253249	-0.87686	-7.02136	6.65296	3.99041e-09	9.80019e-08	0.553374
BUE60_09100	flagellin	0.0515634	0.756491	-1.21858	11.2136	4.28386e-09	1.04765e-07	0.515414
BUE60_19565	hypothetical protein	-1.26946	-1.03717	-3.34672	10.5863	4.41587e-09	1.07539e-07	0.646871
BUE60_08820	argininosuccinate synthase	0.0709811	-1.13035	-2.19482	7.61009	4.62568e-09	1.12177e-07	0.627508
BUE60_01875	phage tail protein	-2.82789	-2.15588	-3.69086	6.36838	5.18316e-09	1.24654e-07	0.758985
BUE60_19165	toxin-antitoxin system protein	0.282652	0.901474	2.44228	9.44236	5.17549e-09	1.24654e-07	0.498232
BUE60_15060	2,3,4,5-tetrahydropyridine-2,6-dicarboxylate N-succinyltransferase	-0.877084	-1.88498	-3.14564	7.72466	5.37009e-09	1.28616e-07	0.707751
BUE60_16170	endopeptidase La	-0.00955721	-0.464677	-2.68326	7.68708	5.4525e-09	1.30052e-07	0.77026
BUE60_26495	aminotransferase	-0.126859	-0.681279	-4.59746	7.39646	5.74095e-09	1.36371e-07	0.591117
BUE60_18590	metalloprotease TldD	-0.323018	-0.573674	-3.49912	6.81603	5.87338e-09	1.38948e-07	0.805715
BUE60_22810	coronamic acid synthetase cmaD	0.216187	0.619507	-7.60912	7.56344	6.40214e-09	1.50841e-07	0.46083
BUE60_01855	hypothetical protein	-1.51183	-2.22985	-7.53412	6.42784	6.57738e-09	1.54342e-07	0.67868
BUE60_12560	aldehyde dehydrogenase PuuC	-0.167439	-0.998323	-2.30205	8.08011	7.00545e-09	1.63724e-07	0.676038
BUE60_27725	hypothetical protein	-1.52789	-1.8909	-3.65636	8.38382	7.54818e-09	1.757e-07	0.790448
BUE60_03735	succinyl-CoA--3-ketoacid-CoA transferase	1.06877	1.37616	0.151214	8.86597	7.8579e-09	1.82177e-07	0.5138
BUE60_13925	nicotinate-nucleotide diphosphorylase (carboxylating)	-0.593622	-1.09309	-6.98922	6.34131	9.30949e-09	2.14971e-07	0.567406
BUE60_17825	hypothetical protein	-0.0953564	-0.263221	-2.66175	7.29713	9.91457e-09	2.28035e-07	0.748993
BUE60_01840	phage tail tape measure protein	-1.49257	-2.71581	-2.16982	6.849	1.09756e-08	2.5144e-07	0.803366
BUE60_20360	metal-binding protein	-0.704813	-1.87038	-4.1813	9.03239	1.25746e-08	2.86938e-07	0.759107
BUE60_13130	hypothetical protein	0.238908	-0.102782	-2.92832	7.92356	1.27456e-08	2.89701e-07	0.631713
BUE60_18375	valine--tRNA ligase	-0.721172	-1.45011	-2.9451	7.20941	1.42207e-08	3.20712e-07	0.844379
sdhB	succinate dehydrogenase iron-sulfur subunit	-0.463037	-1.00406	-3.03293	8.97712	1.42046e-08	3.20712e-07	0.590479
BUE60_00280	chorismate mutase	0.0566864	-0.819463	-3.72376	6.7552	1.47722e-08	3.3186e-07	0.714976
BUE60_00670	integrase	-0.254356	-0.666806	-3.98268	6.93716	1.5292e-08	3.40893e-07	0.864164
BUE60_17980	4-hydroxyphenylpyruvate dioxygenase	-0.850779	-0.094505	-1.97426	8.54011	1.5258e-08	3.40893e-07	0.715518
BUE60_18665	DNA starvation/stationary phase protection protein	0.106574	-0.371283	-3.86004	7.64226	1.71093e-08	3.79944e-07	0.601191
BUE60_13965	tellurium resistance protein TerA	-0.595421	-1.6683	-3.20819	7.23336	1.81201e-08	4.00856e-07	0.62808
BUE60_06370	serine--tRNA ligase	-0.511846	-1.0503	-2.75915	7.60633	1.86e-08	4.09906e-07	0.612357
BUE60_09610	transcription termination/antitermination protein NusG	-0.834369	-1.56514	-2.88128	9.18419	1.98694e-08	4.36224e-07	0.866908
BUE60_11480	copper-translocating P-type ATPase	0.616733	2.06095	0.461647	7.45396	2.16735e-08	4.74035e-07	0.374281
BUE60_03355	pyruvate carboxylase subunit A	-0.287604	-1.26874	-2.00395	7.92338	2.41613e-08	5.26461e-07	0.713622
BUE60_08645	response regulator	-0.39031	0.234933	-3.265	8.91731	2.53804e-08	5.50955e-07	0.569499
BUE60_10895	phosphonate C-P lyase system protein PhnL	-4.73949	0.0343069	2.38444	5.92516	2.57525e-08	5.56947e-07	0.532227
BUE60_08695	flagellar motor switch protein FliN	0.482399	1.44848	-1.68003	8.50975	2.59509e-08	5.59151e-07	0.542185
BUE60_05090	ATP-dependent chaperone ClpB	0.234658	-0.388345	-2.04394	7.69766	2.79714e-08	6.00453e-07	0.7724
BUE60_06685	YicC family protein	-0.117423	-0.318104	-4.49285	6.9528	2.99849e-08	6.41301e-07	0.539751
BUE60_15335	tRNA (guanosine(37)-N1)-methyltransferase TrmD	-0.426337	-1.40653	-2.08442	8.74597	3.0535e-08	6.50665e-07	0.634631
BUE60_08805	ribonuclease T	-0.565933	-1.75861	-7.22404	6.45037	3.23354e-08	6.86505e-07	0.823389
BUE60_05380	preprotein translocase subunit SecA	-0.55156	-0.905687	-1.75303	8.26047	3.4927e-08	7.38821e-07	0.744522
BUE60_11810	acyloxyacyl hydrolase	-0.0105955	0.413616	-3.22526	7.851	3.56492e-08	7.51356e-07	0.613218
BUE60_18355	leucyl aminopeptidase	-0.410064	-1.59633	-1.62222	7.77197	3.60614e-08	7.57289e-07	0.759761
BUE60_07115	protein-export membrane protein SecD	-0.478707	-0.975075	-2.96228	6.98652	3.9653e-08	8.29707e-07	0.715667
BUE60_02835	chemotaxis protein	1.67804	1.73376	0.272475	9.59692	3.98198e-08	8.302e-07	0.684925
BUE60_00130	histidine phosphatase family protein	-0.315367	-0.2108	-6.54406	6.23455	4.25563e-08	8.8212e-07	0.676257
BUE60_20550	oxidoreductase	0.550408	0.455001	-2.01826	8.16888	4.26145e-08	8.8212e-07	0.539005
BUE60_25995	4-hydroxy-tetrahydrodipicolinate synthase	-0.600502	-1.90159	-2.76113	7.72998	4.52566e-08	9.33479e-07	0.744753
BUE60_14255	IS4 family transposase	-0.231938	-0.698955	-2.58128	8.87611	5.0246e-08	1.03272e-06	0.748677
BUE60_01595	RNA polymerase sigma factor RpoD	-0.353034	-0.879069	-1.81687	8.61004	5.09541e-08	1.04357e-06	0.747473
BUE60_10490	GTP cyclohydrolase II	-0.458727	-0.672561	-6.85853	6.34671	5.12181e-08	1.04528e-06	0.58794
BUE60_09970	bifunctional aconitate hydratase 2/2-methylisocitrate dehydratase	-0.17049	-0.492947	-1.57787	9.22056	5.15471e-08	1.0483e-06	0.621072
BUE60_15670	hypothetical protein	-0.325236	-6.72746	-6.72746	5.96913	5.48712e-08	1.11201e-06	0.681031
BUE60_13860	transcriptional initiation protein Tat	-2.52213	-0.371892	2.6884	5.62049	5.65718e-08	1.14247e-06	0.64827
BUE60_20235	amidophosphoribosyltransferase	-0.469683	-1.106	-2.92697	7.56337	5.95852e-08	1.19915e-06	0.656604
pepN	aminopeptidase N	-0.260878	-1.70452	-4.60153	7.32792	6.1872e-08	1.24086e-06	0.642744
BUE60_09070	PAS domain-containing sensor histidine kinase	0.487239	1.08256	-0.954013	8.29815	6.6842e-08	1.33592e-06	0.414419
BUE60_09900	3-carboxymuconate cyclase	-0.667188	0.246641	-6.73715	6.45288	7.46855e-08	1.48755e-06	0.393881
BUE60_15930	chemotaxis protein	0.480764	0.362942	-2.06422	7.31956	7.89092e-08	1.56629e-06	0.583929
BUE60_04395	serine/threonine protein kinase	0.11139	-1.57809	2.74879	6.30655	7.98422e-08	1.5794e-06	0.579355
BUE60_28585	NAD kinase	-0.834801	-2.13195	-7.25742	6.36065	8.03216e-08	1.58348e-06	0.519361
BUE60_12075	pilus assembly protein PilG	0.219071	-1.84706	-6.97367	6.49603	8.17639e-08	1.60645e-06	0.494576
BUE60_24070	octaprenyl-diphosphate synthase	-0.888427	-1.91616	-3.44508	6.93748	1.00566e-07	1.96919e-06	0.717913
BUE60_20330	beta-ketoacyl-[acyl-carrier-protein] synthase II	-0.125673	-1.05394	-2.92293	7.57536	1.01087e-07	1.97272e-06	0.627221
BUE60_17855	hypothetical protein	-0.355276	-0.197854	-2.7531	8.49621	1.01761e-07	1.97923e-06	0.577019
BUE60_13955	tellurium resistance protein TerC	-0.532083	-0.650605	-3.16101	8.21924	1.28302e-07	2.48709e-06	0.73592
fabG_1	3-oxoacyl-ACP reductase	-0.230494	-0.813448	-2.61333	8.37447	1.35272e-07	2.61346e-06	0.760352
BUE60_19145	hypothetical protein	-1.24337	-2.21804	-4.75442	6.63956	1.4265e-07	2.74684e-06	0.587019
BUE60_22500	F0F1 ATP synthase subunit alpha	-0.407693	-1.34132	-0.99106	9.96211	1.44383e-07	2.77101e-06	0.655117
BUE60_02225	N-acetylmuramoyl-L-alanine amidase	0.0104008	-0.312573	-6.60409	6.33656	1.46055e-07	2.79385e-06	0.449029
BUE60_06125	glycogen phosphorylase	0.67138	0.619237	-1.512	7.63738	1.75315e-07	3.34252e-06	0.492265
BUE60_14840	Rossman fold protein, TIGR00730 family	-0.676959	-1.05732	-3.87981	7.08197	1.79941e-07	3.41948e-06	0.676863
BUE60_15210	peptide chain release factor 2	-0.841697	-1.19136	-2.58492	7.71635	1.87964e-07	3.56026e-06	0.674123
BUE60_01680	LPS biosynthesis protein	-0.673702	-1.19187	-1.91468	7.70539	1.90865e-07	3.60342e-06	0.809509
BUE60_06710	DUF4124 domain-containing protein	-0.648959	-0.910698	-4.5103	7.0803	1.92868e-07	3.62943e-06	0.637396
BUE60_12510	alanine racemase	-0.115876	-1.03811	-2.56402	7.75871	1.94533e-07	3.64891e-06	0.679332
BUE60_20065	L-serine ammonia-lyase	-1.00467	-1.18883	1.11704	7.51573	1.98867e-07	3.71817e-06	0.423617
BUE60_25190	sulfotransferase family protein	-1.44156	-2.52977	-4.44428	6.48706	2.07075e-07	3.85919e-06	0.649824
BUE60_09270	aminotransferase	-0.0150138	0.966392	-2.28939	7.3022	2.08633e-07	3.87575e-06	0.497105
BUE60_04915	hypothetical protein	-0.24066	-1.43961	-7.49239	6.81729	2.25073e-07	4.1678e-06	0.699798
BUE60_24675	leucine ABC transporter subunit substrate-binding protein LivK	-0.341584	-0.928415	-2.39759	8.06776	2.27864e-07	4.20606e-06	0.587831
actP	cation acetate symporter	-0.50775	0.393315	-1.85498	7.97967	2.3355e-07	4.29732e-06	0.636144
BUE60_14990	RIP metalloprotease RseP	-0.244007	-0.953052	-2.95431	7.42423	2.3649e-07	4.33764e-06	0.695558
BUE60_24165	hypothetical protein	0.345483	-4.15485	4.61778	7.01363	2.4666e-07	4.50992e-06	0.587511
BUE60_00785	non-ribosomal peptide synthetase	-1.21458	-1.22612	2.88385	5.43706	2.74007e-07	4.99417e-06	0.714049
BUE60_20035	integrase	-0.492492	-1.09073	-2.39186	8.66896	2.75628e-07	5.00797e-06	0.760537
BUE60_10630	thioesterase	-0.57689	-0.850102	-4.87656	7.25798	2.78831e-07	5.05032e-06	0.783979
BUE60_09120	flagellar hook-associated protein 3	0.327109	1.05873	-1.18499	8.07415	2.83943e-07	5.12689e-06	0.428294
BUE60_08725	amino acid ABC transporter permease	-0.334109	-1.274	3.77975	6.9528	2.93119e-07	5.27613e-06	0.654056
BUE60_07005	outer membrane protein assembly factor BamB	-0.094319	-1.09599	-2.93274	7.81811	3.35439e-07	6.01921e-06	0.608108
BUE60_00300	integration host factor subunit beta	0.340685	-2.48315	-7.08071	6.57855	3.46551e-07	6.19941e-06	0.630251
BUE60_17450	MFS transporter	0.0441764	0.395789	-1.61826	8.21495	3.60443e-07	6.42808e-06	0.505408
BUE60_20560	histidine kinase	0.426413	0.037503	-4.0048	6.42899	4.15681e-07	7.39044e-06	0.673726
BUE60_27955	XRE family transcriptional regulator	-0.576431	-2.78717	-6.84346	6.06664	4.17572e-07	7.40137e-06	0.70218
BUE60_03350	oxaloacetate decarboxylase subunit alpha	-0.258959	-0.940581	-2.05612	7.72071	4.21882e-07	7.45496e-06	0.730066
gcvT	glycine cleavage system protein T	-1.18907	-0.397179	-2.94397	7.30965	4.352e-07	7.66692e-06	0.705426
BUE60_19690	beta-ketoacyl-[acyl-carrier-protein] synthase I	0.0905925	-0.0333456	-2.29324	8.5629	4.39396e-07	7.71738e-06	0.622163
BUE60_07185	bacterioferritin	-0.287573	-0.838124	-7.13451	6.59313	4.72239e-07	8.26917e-06	0.719137
BUE60_17965	fumarylacetoacetase	-0.0153962	-0.108035	-2.36127	8.03908	4.87966e-07	8.51883e-06	0.515298
BUE60_10020	cysteine--tRNA ligase	-0.313519	-1.8729	-2.66112	6.98302	4.91503e-07	8.5548e-06	0.707527
BUE60_12305	oligopeptidase A	0.0463482	-0.851384	-1.75442	7.88052	5.13868e-07	8.9173e-06	0.586962
BUE60_26910	acetylglutamate kinase	0.105418	-0.424278	-2.29056	8.12635	5.52689e-07	9.56235e-06	0.500925
BUE60_05100	23S rRNA pseudouridine(1911/1915/1917) synthase	-0.249062	-0.835926	-2.4514	7.31764	5.56453e-07	9.59881e-06	0.685778
BUE60_11930	tail-specific protease	-0.153763	-0.45313	-1.92451	7.66122	5.62401e-07	9.67263e-06	0.747566
BUE60_05015	hypothetical protein	-0.332771	-0.944303	-7.49705	6.86867	6.31058e-07	1.08213e-05	0.418673
trpC	indole-3-glycerol-phosphate synthase	0.0915656	-1.02205	-2.95576	7.26071	6.85426e-07	1.1719e-05	0.596473
BUE60_02635	SsrA-binding protein	-0.461225	-1.4227	-7.11832	6.44079	7.01152e-07	1.19526e-05	0.617888
BUE60_03840	hypothetical protein	-0.657746	-1.05137	-3.07634	9.77173	7.19488e-07	1.21934e-05	0.883722
BUE60_19835	glutamine synthetase	-0.461654	-0.958079	-2.24284	7.71497	7.18098e-07	1.21934e-05	0.747376
BUE60_11350	hypothetical protein	-0.310465	0.282307	-2.38981	7.549	7.31596e-07	1.23625e-05	0.677211
BUE60_22530	glutamine--fructose-6-phosphate transaminase (isomerizing)	0.575076	0.812919	-0.624878	8.93673	7.89891e-07	1.33087e-05	0.453847
BUE60_04170	phage shock protein A	-0.234927	-0.948726	-2.6576	8.23768	8.24173e-07	1.38061e-05	0.725032
BUE60_09090	flagellar hook protein FliD	0.222952	0.315387	-1.07837	9.7346	8.22101e-07	1.38061e-05	0.574736
BUE60_13875	biotin synthase BioB	-0.346686	-1.29461	-3.15593	6.91178	8.60907e-07	1.43799e-05	0.710459
BUE60_22495	F0F1 ATP synthase subunit delta	-0.850656	-1.31512	-2.68636	8.50981	8.70302e-07	1.4495e-05	0.718714
BUE60_25965	quinolinate synthase	-0.630349	-0.986605	-3.1352	7.37304	8.8215e-07	1.46503e-05	0.678512
BUE60_28700	coronamic acid synthetase cmaU	-0.574618	-1.00824	-2.95027	7.90283	9.31302e-07	1.54224e-05	0.786878
BUE60_09015	flagellar hook-length control protein FliK	-0.0470874	0.43471	-2.07795	7.491	9.92004e-07	1.63808e-05	0.551064
BUE60_16955	threonine--tRNA ligase	-0.855766	-1.03489	-2.4476	7.43048	1.02247e-06	1.68358e-05	0.862236
BUE60_06230	SfnB family sulfur acquisition oxidoreductase	-2.89542	0.750059	3.91468	5.50599	1.03005e-06	1.69127e-05	0.59018
BUE60_01085	guanine deaminase	-1.12006	-2.17152	-3.70325	6.83441	1.03856e-06	1.70042e-05	0.637426
BUE60_09175	flagellar basal body rod protein FlgC	0.84944	1.66804	-2.67629	8.23313	1.0685e-06	1.74452e-05	0.387105
BUE60_04900	electron transporter RnfB	-0.129375	-0.235092	-2.02809	8.51085	1.13583e-06	1.84924e-05	0.76593
BUE60_15820	two-component system response regulator	-0.756042	-0.744429	-7.38692	6.69781	1.19211e-06	1.93542e-05	0.435287
BUE60_16185	enoyl-[acyl-carrier-protein] reductase	-0.0194215	-0.481013	-1.94874	7.89499	1.23311e-06	1.9964e-05	0.650219
BUE60_15715	type III effector avrRps4	-0.50466	-1.78143	-3.2386	7.08405	1.25467e-06	2.02564e-05	0.587424
BUE60_02200	DNA polymerase I	-1.34935	-2.14162	-0.647301	9.2618	1.32228e-06	2.12887e-05	0.650385
BUE60_03550	gamma-glutamylputrescine oxidoreductase	-0.0776877	-0.566971	-2.3898	7.3432	1.45766e-06	2.34033e-05	0.639473
BUE60_20990	DNA topoisomerase IV	0.183043	-0.815794	-6.11839	5.93623	1.47777e-06	2.36606e-05	0.610959
BUE60_21115	hypothetical protein	-0.282549	0.0162104	-7.24553	6.89272	1.51484e-06	2.41873e-05	0.412165
BUE60_08690	flagellar biosynthetic protein FliO	-0.858085	0.294718	-7.31995	6.93193	1.60195e-06	2.5508e-05	0.30959
BUE60_16900	LacI family transcriptional regulator	-1.42666	-2.05924	-3.71242	6.92949	1.63992e-06	2.60411e-05	0.913934
BUE60_02980	transcriptional regulator	-0.639196	-1.01282	-7.65144	6.89878	1.74355e-06	2.7611e-05	0.552449
BUE60_14305	6,7-dimethyl-8-ribityllumazine synthase	0.23517	-0.730215	-3.06702	8.17586	1.79055e-06	2.82605e-05	0.502924
BUE60_19710	phosphoenolpyruvate--protein phosphotransferase	-0.570539	-0.579984	-2.12054	7.94288	1.79432e-06	2.82605e-05	0.679982
BUE60_03110	IS5 family transposase	-0.443919	0.0333984	-2.55188	12.0385	1.81641e-06	2.83865e-05	0.489933
BUE60_23430	group II intron reverse transcriptase/maturase	-0.754129	-1.09074	-2.22927	7.96782	1.81659e-06	2.83865e-05	0.918637
BUE60_23915	ABC transporter ATP-binding protein	1.69945	-0.621853	3.74558	5.42296	1.81701e-06	2.83865e-05	0.551124
BUE60_07105	hypothetical protein	-0.0266046	0.482179	-2.45032	10.5502	1.84772e-06	2.87887e-05	0.439809
BUE60_04320	ribosomal subunit interface protein	-0.234751	-0.413495	-2.98749	8.90472	1.85923e-06	2.88903e-05	0.788473
BUE60_09625	50S ribosomal protein L10	-1.0058	-1.74685	-4.3064	9.30897	1.91642e-06	2.96994e-05	0.752916
BUE60_22435	ribonuclease P protein component	-0.605511	-1.48772	-3.76274	7.94006	1.93188e-06	2.98592e-05	0.484601
BUE60_12250	ABC transporter ATP-binding protein	-0.202559	-1.45056	-2.65014	7.22715	1.97488e-06	3.04426e-05	0.691794
BUE60_14260	IS5 family transposase	-0.817959	-1.18733	-1.64894	8.83737	2.06182e-06	3.16984e-05	0.91628
BUE60_23365	phospholipase	-1.16192	0.969546	3.6464	5.63852	2.09755e-06	3.21625e-05	0.459362
BUE60_10725	hypothetical protein	-1.00064	-1.30341	-4.5106	8.20874	2.14614e-06	3.28206e-05	0.826793
BUE60_15310	homoserine dehydrogenase	-0.274015	-0.393099	-2.82252	7.53287	2.1749e-06	3.31729e-05	0.542763
BUE60_08175	hypothetical protein	-0.0673802	0.6515	1.86165	9.12679	2.22006e-06	3.37729e-05	0.492985
BUE60_22840	alanyl-tRNA editing protein	-0.161222	-1.4298	-3.58437	7.00582	2.25441e-06	3.42056e-05	0.597901
BUE60_02585	4-hydroxy-tetrahydrodipicolinate reductase	-0.214372	-0.379832	-4.40578	6.9371	2.32434e-06	3.51746e-05	0.47283
BUE60_04515	cell envelope biogenesis protein OmpA	0.0156855	-0.393688	-2.51015	8.17279	2.47249e-06	3.73192e-05	0.617301
BUE60_23875	phaseolotoxin culster, hypothetical protein	-1.00652	-1.00849	-3.57428	6.75277	2.50538e-06	3.77173e-05	0.820468
BUE60_05680	polyketide synthase	-1.31985	-1.35006	1.76371	5.43432	2.56948e-06	3.85821e-05	0.640128
BUE60_09885	MFS transporter	-1.97952	-2.5253	-0.161853	7.67599	2.65481e-06	3.97604e-05	0.790305
BUE60_01280	efflux transporter periplasmic adaptor subunit	-0.0743108	-0.465084	-2.55921	7.42877	2.6843e-06	4.00691e-05	0.678669
BUE60_07675	acetyl-CoA carboxylase biotin carboxylase subunit	-0.671916	-0.851561	-2.86859	7.69789	2.68925e-06	4.00691e-05	0.729231
BUE60_09125	flagellar hook-associated protein FlgK	0.30746	0.667148	-1.02513	8.48235	2.71217e-06	4.02875e-05	0.485558
BUE60_17125	hypothetical protein	-0.982158	-1.4244	-6.76274	6.02133	2.71781e-06	4.02875e-05	0.660545
BUE60_19820	spermidine/putrescine ABC transporter substrate-binding protein PotF	-0.396038	-0.719123	-2.3967	8.60203	2.73641e-06	4.04598e-05	0.606779
BUE60_01565	sulfite reductase	-0.153823	-0.745627	-2.11619	7.82966	2.74528e-06	4.04876e-05	0.709294
BUE60_29085	hydroxyacid dehydrogenase	-0.614081	-0.188925	-7.0217	6.56281	2.85031e-06	4.19299e-05	0.458596
BUE60_17750	prolipoprotein diacylglyceryl transferase	-0.216954	-1.22538	-6.2476	5.85278	2.87666e-06	4.22105e-05	0.643734
BUE60_09690	30S ribosomal protein S19	-0.47874	-0.276566	-2.57822	9.36576	2.90976e-06	4.25883e-05	0.603631
BUE60_01955	N-acetyl-gamma-glutamyl-phosphate reductase	-0.570898	-1.47033	-2.27181	7.78195	2.94359e-06	4.2975e-05	0.696621
BUE60_08815	hypothetical protein	0.610175	1.57831	-0.342901	8.28532	3.1208e-06	4.54476e-05	0.326431
BUE60_16155	trigger factor	-0.559477	-1.45147	-1.73273	8.32739	3.146e-06	4.56998e-05	0.735872
BUE60_06075	malate dehydrogenase (acceptor)	-0.157366	-0.903113	-2.00117	7.86132	3.20388e-06	4.64242e-05	0.666905
BUE60_20640	IS66 family transposase	-0.800003	-1.169	-3.04688	8.12819	3.21594e-06	4.64828e-05	0.667597
BUE60_17680	ABC transporter	-3.7278	-3.7278	2.37905	5.09174	3.25423e-06	4.69193e-05	0.556609
BUE60_01830	phage tail protein	-6.48531	-0.623882	-6.48531	5.68099	3.62188e-06	5.20904e-05	0.561554
BUE60_27920	hypothetical protein	0.154311	-0.804539	-6.5163	6.22486	3.7253e-06	5.34451e-05	0.438244
BUE60_24575	peptidylprolyl isomerase	-1.25111	-0.543136	-7.55863	6.79906	3.81442e-06	5.45885e-05	0.636489
BUE60_09425	histidine ammonia-lyase	-1.286	-0.380916	3.21477	5.58098	3.90106e-06	5.5691e-05	0.433915
BUE60_13480	membrane-bound O-acyltransferase family protein	-3.53867	-2.21992	1.1891	5.64679	4.03633e-06	5.74806e-05	0.498449
BUE60_15495	hypothetical protein	-0.797309	-0.559907	-7.68046	6.98964	4.1437e-06	5.8721e-05	0.554635
BUE60_22455	tRNA uridine-5-carboxymethylaminomethyl(34) synthesis enzyme MnmG	-0.526989	-1.52304	-2.03837	7.05683	4.14233e-06	5.8721e-05	0.635369
BUE60_16970	50S ribosomal protein L20	-1.56914	-1.62699	-4.00119	8.33596	4.22486e-06	5.97251e-05	0.666486
BUE60_21345	ATP-dependent protease	0.0635526	-1.48296	-7.12436	6.60611	4.24724e-06	5.98954e-05	0.483403
BUE60_07980	TIGR02647 family protein	0.604848	-0.413288	-7.0682	6.92578	4.28098e-06	6.02246e-05	0.367541
BUE60_27790	mobilization protein	-0.404282	-0.851582	-2.20457	8.14471	4.29226e-06	6.02372e-05	0.629171
BUE60_16400	branched-chain amino acid ABC transporter permease	-2.34159	-4.2782	2.78325	5.71549	4.67032e-06	6.53845e-05	0.427278
BUE60_14970	3-hydroxyacyl-[acyl-carrier-protein] dehydratase FabZ	-6.65761	-2.66941	-6.65761	5.48153	4.75861e-06	6.64599e-05	0.389711
BUE60_18730	tol-pal system protein YbgF	-0.451464	-0.475202	-2.55809	7.59435	4.8707e-06	6.7862e-05	0.690873
BUE60_25065	histidine kinase	-0.00183378	-1.18036	-2.09986	6.97594	4.88462e-06	6.78927e-05	0.580737
BUE60_16305	hypothetical protein	0	0	6.63538	5.25759	4.98044e-06	6.90589e-05	0.436518
BUE60_05755	GNAT family N-acetyltransferase	-6.17934	-6.17934	-6.17934	5.09269	5.12684e-06	7.09193e-05	0.70472
BUE60_19160	hypothetical protein	-0.350369	-1.77225	-7.40125	6.64956	5.30513e-06	7.32107e-05	0.533736
BUE60_09640	DNA-directed RNA polymerase subunit beta'	-0.465507	-0.942326	-1.17106	8.81145	5.60758e-06	7.72007e-05	0.741242
BUE60_04955	succinate dehydrogenase, hydrophobic membrane anchor protein	-1.45133	-1.67292	-8.02773	6.93075	5.67635e-06	7.79624e-05	0.502289
BUE60_10255	phosphoribosylformylglycinamidine cyclo-ligase	-0.479546	-1.18361	-2.93356	7.34608	5.69311e-06	7.80078e-05	0.554966
BUE60_15540	GntR family transcriptional regulator	-0.371448	-0.980156	-7.11024	6.5189	5.75315e-06	7.86445e-05	0.410353
BUE60_17465	imidazole glycerol phosphate synthase subunit HisH	-0.426874	-1.43691	-7.52319	6.78214	5.77715e-06	7.87868e-05	0.484666
BUE60_01520	methylcrotonoyl-CoA carboxylase	0.742726	1.08457	-0.981059	7.92685	5.95014e-06	8.08274e-05	0.496832
BUE60_02275	two-component system response regulator OmpR	-0.225515	-1.26585	-2.60256	8.36665	5.95468e-06	8.08274e-05	0.767362
BUE60_10540	thioredoxin	-0.114919	-1.89842	-3.33167	6.58002	6.45362e-06	8.73952e-05	0.577014
BUE60_04850	aspartate-semialdehyde dehydrogenase	-0.256451	-0.68072	-2.18476	7.9515	6.67302e-06	9.01557e-05	0.595251
BUE60_07010	GTP-binding protein	-0.171655	-1.29637	-2.99911	7.8308	6.70744e-06	9.041e-05	0.654697
BUE60_11790	peptide chain release factor 1	0.00490748	-1.05208	-2.97458	7.00523	7.18793e-06	9.66618e-05	0.637447
glyA_1	serine hydroxymethyltransferase	-0.298999	-0.848689	-1.71643	8.60973	7.26635e-06	9.74903e-05	0.668737
BUE60_14320	N-succinylarginine dihydrolase	-0.432362	-1.31935	-2.05792	7.27695	7.40962e-06	9.91827e-05	0.642796
BUE60_26040	pyruvate kinase	-0.183982	-0.866168	-1.35519	9.05629	7.70155e-06	0.000102853	0.664061
BUE60_26810	ADP compounds hydrolase NudE	0.451279	-1.11834	-6.47805	6.25226	8.46814e-06	0.000112831	0.432957
BUE60_22510	F0F1 ATP synthase subunit beta	-0.305116	-0.980996	-0.934617	9.75396	8.88916e-06	0.000118169	0.706873
BUE60_14925	phosphopyruvate hydratase	-0.19917	-0.759397	-1.79934	8.24838	9.36353e-06	0.00012419	0.745283
BUE60_26995	IS66 family transposase	-0.54535	-1.16081	-3.05695	8.20262	9.44395e-06	0.000124971	0.55185
nusA	transcription termination/antitermination protein NusA	-1.17758	-1.45346	-2.10695	7.3111	1.00904e-05	0.000133221	0.827021
BUE60_00500	6-phosphogluconate dehydrogenase (decarboxylating)	0.198268	0.340018	-2.05967	7.82127	1.03817e-05	0.000136756	0.578384
BUE60_22770	coronatine cluster, NA-binding response regulator corR	-0.149585	-0.999156	-2.02982	8.21926	1.11302e-05	0.000146283	0.632245
BUE60_26500	zinc metalloprotease HtpX	-0.633549	-1.43607	-2.30979	7.70938	1.1192e-05	0.000146762	0.791836
BUE60_10135	dienelactone hydrolase	-0.237513	-1.0714	-2.35194	7.6719	1.14093e-05	0.000149274	0.654029
BUE60_29220	hypothetical protein	0.120278	0.562178	-1.88003	9.82915	1.17701e-05	0.000153648	0.759688
BUE60_01515	acyl-CoA dehydrogenase	0.29577	0.543101	-1.51871	8.11935	1.1889e-05	0.000154851	0.625212
BUE60_05820	hypothetical protein	-3.88436	-3.88436	2.66999	5.34348	1.20768e-05	0.000156944	0.416938
BUE60_18795	cell filamentation protein Fic	0.233363	-0.380389	-6.19605	6.08419	1.21583e-05	0.00015765	0.478728
BUE60_03225	two-component system response regulator	0.623935	1.18176	-0.561834	7.87269	1.26547e-05	0.00016372	0.364135
BUE60_14310	succinylglutamate desuccinylase	-2.05583	-2.69876	-2.46198	8.07334	1.28189e-05	0.000165107	0.442327
BUE60_20445	hypothetical protein	-0.573469	-0.461379	-7.71702	7.10075	1.28068e-05	0.000165107	0.376421
BUE60_13090	aldose epimerase	-1.70874	-1.70874	5.21856	5.43839	1.3238e-05	0.000170127	0.516949
BUE60_13770	methyl-accepting chemotaxis protein	0.780088	-2.97489	3.5551	5.37218	1.33976e-05	0.0001715	0.362621
BUE60_14330	arginine N-succinyltransferase	-0.0843886	-1.10808	-2.54744	7.41708	1.3404e-05	0.0001715	0.677246
BUE60_26715	c-type cytochrome biogenesis protein CcmF	-0.840329	-1.91872	2.18508	5.49104	1.38692e-05	0.000177062	0.630165
BUE60_05295	cell division/cell wall cluster transcriptional repressor MraZ	0.405765	-0.00135242	-1.21102	9.57377	1.39743e-05	0.000178011	0.598448
BUE60_18520	lipopolysaccharide transport periplasmic protein LptA	-1.0784	-1.09891	-2.84745	8.01679	1.42709e-05	0.00018139	0.736865
BUE60_00335	TetR family transcriptional regulator	0.443009	0.695001	-1.70856	7.89026	1.43087e-05	0.000181473	0.570285
BUE60_12625	ATPase	0.0736825	-0.698462	-4.48958	6.51948	1.43833e-05	0.000182021	0.651224
BUE60_20280	proteophosphoglycan precursor	0.257234	0.407751	-6.29181	6.35173	1.51538e-05	0.000191354	0.310871
BUE60_22790	coronatine cluster, IS66 family transposase	-0.950946	-1.32629	-2.4798	7.58315	1.54912e-05	0.000195189	0.755662
BUE60_12445	LysR family transcriptional regulator	-0.204754	-1.42147	1.60601	6.63686	1.57256e-05	0.000197713	0.408668
BUE60_15350	signal recognition particle protein	-0.154923	-1.04949	-2.16814	7.90424	1.6207e-05	0.000203324	0.74451
BUE60_05245	50S ribosomal protein L13	-0.338677	-1.55302	-2.28048	9.78701	1.6846e-05	0.000210884	0.681912
BUE60_17850	transcriptional regulator	0.10115	-0.19255	-3.69688	7.50145	1.71084e-05	0.000213707	0.585641
BUE60_20290	TetR family transcriptional regulator	-1.21629	-3.77622	-6.67423	5.7514	1.72107e-05	0.000214523	0.684121
BUE60_01700	hydrolase or acyltransferase	0.658677	0.296301	-5.83373	6.07106	1.79699e-05	0.000223505	0.413691
BUE60_17820	hypothetical protein	0.0153683	-0.233886	-1.2577	9.07615	1.81453e-05	0.000225204	0.731497
BUE60_06515	NADH dehydrogenase	0.0742456	-0.369412	-6.62617	6.37027	1.82305e-05	0.000225778	0.407592
BUE60_12140	transposase	0.0313421	0.0621473	-7.08143	6.85033	1.85727e-05	0.000229526	0.275107
BUE60_15205	lysine--tRNA ligase	-0.34824	-1.54357	-2.95311	7.01935	1.90552e-05	0.000234987	0.757605
BUE60_14845	recombination regulator RecX	-0.633395	-1.05457	-3.55368	7.30287	1.91651e-05	0.00023584	0.618063
BUE60_16175	DNA-binding protein HU	0.267871	-0.336639	-3.68792	8.26018	1.9413e-05	0.000238385	0.695176
BUE60_25195	clavaminate synthase	-0.410576	-0.927507	-2.90788	6.95067	1.96783e-05	0.000241132	0.759797
BUE60_13975	HAD family hydrolase	-0.377033	-0.626656	-3.79354	6.395	1.97207e-05	0.000241142	0.553249
BUE60_16960	translation initiation factor IF-3	-0.805474	-0.918854	0.734705	10.1695	1.99697e-05	0.00024316	0.819715
BUE60_23440	antitoxin	-0.509534	-1.6407	-4.23725	7.81321	1.994e-05	0.00024316	0.528849
BUE60_15785	porin	-0.822832	-0.969716	-2.89586	6.70383	2.01236e-05	0.00024452	0.4837
BUE60_07000	ribosome biogenesis GTPase Der	-0.424051	-1.04116	-2.71754	6.98643	2.03375e-05	0.000246603	0.743886
BUE60_16225	SAM-dependent methyltransferase	-1.04221	-1.70108	-2.94167	7.57331	2.04691e-05	0.000247681	0.683501
BUE60_25260	methyl-accepting chemotaxis protein	0.905659	1.70958	0.823244	7.88772	2.06764e-05	0.000249667	0.153738
BUE60_15015	UMP kinase	-0.179112	-1.00804	-2.55022	7.85247	2.08512e-05	0.000251254	0.563297
BUE60_07035	23S rRNA (adenine(2503)-C(2))-methyltransferase	-0.233211	-1.49945	-2.38272	7.54247	2.14173e-05	0.000256779	0.765776
BUE60_09080	flagellar protein FliT	0.507044	1.80599	1.15488	8.83165	2.1436e-05	0.000256779	0.0690518
BUE60_25660	iron ABC transporter substrate-binding protein	-0.558794	-3.37691	-2.61545	6.37398	2.14426e-05	0.000256779	0.731719
BUE60_09665	30S ribosomal protein S10	-1.0154	-0.904382	-4.19057	8.72904	2.15062e-05	0.00025701	0.642821
BUE60_01910	lipoate--protein ligase	-0.114984	-0.851208	-6.55455	6.17005	2.16863e-05	0.00025863	0.60445
BUE60_16215	lytic transglycosylase	-0.816396	-1.98163	-2.45872	6.88528	2.19493e-05	0.000261229	0.840196
BUE60_02940	cytochrome o ubiquinol oxidase subunit IV	0.0171853	-0.196658	-2.41686	8.73844	2.21147e-05	0.000262657	0.422893
BUE60_12745	nitrate reductase	-1.60133	-1.23358	2.34277	5.4871	2.24046e-05	0.000265557	0.463831
BUE60_01845	hydroxyacid dehydrogenase	-1.33814	-2.11571	-2.24273	6.77701	2.25715e-05	0.000266989	0.709249
BUE60_15345	30S ribosomal protein S16	-0.934248	-1.12208	-7.74984	6.89224	2.27343e-05	0.000268366	0.581346
BUE60_10900	phosphonate C-P lyase system protein PhnK	-1.44055	-4.4128	2.40757	5.59222	2.29787e-05	0.000270701	0.68495
BUE60_05670	thioesterase	-3.60309	-0.895535	3.17649	5.4874	2.31082e-05	0.000271673	0.756501
BUE60_03175	integration host factor	-0.0531508	-1.23486	-7.53561	6.9414	2.32458e-05	0.000272739	0.4858
BUE60_10245	dehydrogenase	-0.17612	-0.349113	-3.47321	7.18786	2.3478e-05	0.000274906	0.551315
BUE60_13200	bifunctional UDP-glucuronic acid oxidase/UDP-4-amino-4-deoxy-L-arabinose formyltransferase	-2.82466	-1.198	2.62117	5.49865	2.36142e-05	0.000275944	0.340047
BUE60_10275	DnaA regulatory inactivator Hda	-1.22933	-1.80824	-3.16732	7.31515	2.44977e-05	0.000285692	0.829566
BUE60_02480	phospholipid-binding protein	0.484434	0.948886	-1.28591	9.00731	2.46431e-05	0.00028681	0.563591
BUE60_12355	transcriptional regulator	0.0895884	-0.372962	-1.29745	8.85172	2.51434e-05	0.000292046	0.783707
BUE60_01825	phage tail protein	-1.65628	-2.53527	-1.69041	6.75148	2.57711e-05	0.000298738	0.820093
BUE60_02910	chemotaxis protein CheW	0.376403	0.683029	-0.840239	8.45504	2.60055e-05	0.000300854	0.459694
BUE60_15125	TetR family transcriptional regulator	0.230463	-1.84648	-5.91351	5.69836	2.6203e-05	0.000302535	0.509473
BUE60_06505	NADH-quinone oxidoreductase subunit H	-0.533281	-1.52339	-2.33534	7.93638	2.70606e-05	0.000311816	0.674793
BUE60_11760	ribose-phosphate pyrophosphokinase	-0.305815	-0.981198	-2.06105	8.34657	2.73432e-05	0.000314447	0.539296
BUE60_09045	flagellar assembly protein FliH	-0.228396	0.07413	-2.87842	7.3624	2.84152e-05	0.000325484	0.585153
BUE60_15935	catalase/peroxidase HPI	-0.0480487	-0.236998	-1.48695	8.41868	2.83786e-05	0.000325484	0.766592
BUE60_14935	CTP synthase	-0.531135	-1.08035	-1.78338	8.09313	2.86782e-05	0.000327848	0.676872
BUE60_03600	hypothetical protein	1.07658	1.02398	-0.300617	10.3706	2.88926e-05	0.000329649	0.371053
BUE60_10525	transcriptional regulator NrdR	-2.71117	-5.71818	1.26299	5.90284	2.93892e-05	0.000334656	0.537549
BUE60_15525	resolvase	-1.13552	-1.20112	-2.02302	8.15865	2.98132e-05	0.000338818	0.742965
BUE60_10635	coronafacic acid synthetase cfa9	-0.195163	-0.491202	-2.53403	7.47737	3.26284e-05	0.000370087	0.474415
BUE60_10480	1-deoxy-D-xylulose-5-phosphate synthase	-0.454882	-0.782448	-2.15123	6.95029	3.27497e-05	0.000370737	0.646378
BUE60_03625	hypothetical protein	-2.02765	-1.53719	-8.28027	7.08148	3.38131e-05	0.000382028	0.543788
BUE60_03950	type VI secretion system protein ImpG	-1.67834	-1.9473	1.81021	5.35095	3.4155e-05	0.000384393	0.485847
BUE60_26555	HAD family hydrolase	-1.34431	-1.55101	-6.90638	6.04018	3.41328e-05	0.000384393	0.699601
BUE60_15400	NUDIX hydrolase	-0.463282	-1.70643	-6.52426	5.9215	3.49746e-05	0.000392781	0.539353
BUE60_26010	phosphoribosylaminoimidazolesuccinocarboxamide synthase	-0.975025	-1.62301	-3.68181	7.79988	3.50359e-05	0.000392781	0.704487
BUE60_01545	acyltransferase	-0.0221744	0.585967	-3.03317	6.54407	3.58402e-05	0.000401023	0.378479
BUE60_04950	succinate dehydrogenase, cytochrome b556 subunit	-0.680191	-0.979402	-3.69609	8.62115	3.6753e-05	0.000408868	0.677276
BUE60_06385	outer membrane lipoprotein carrier protein LolA	-0.748478	-1.23814	-6.85843	6.1753	3.67432e-05	0.000408868	0.521089
BUE60_18145	transketolase	-0.273772	-1.24923	-1.0041	7.91942	3.67047e-05	0.000408868	0.708828
BUE60_23865	hypothetical protein	-0.536881	-0.769023	-3.19557	7.9433	3.68895e-05	0.0004096	0.776853
BUE60_08275	spermidine synthase	-0.144554	-0.935429	-2.77144	6.87513	3.75221e-05	0.000415828	0.681031
BUE60_04010	chemotaxis protein	1.06526	1.19538	-0.848495	7.20799	3.7729e-05	0.000417323	0.418978
BUE60_18425	sulfate adenylyltransferase small subunit	-1.01175	-1.46723	-2.38381	7.65875	3.80525e-05	0.000420099	0.701328
BUE60_07575	arginine decarboxylase	-0.268179	-0.88854	1.34603	6.72844	3.88126e-05	0.000426865	0.549781
BUE60_13440	GDP-mannose dehydrogenase	-0.723084	-0.724466	-6.25991	5.80637	3.87395e-05	0.000426865	0.461441
BUE60_04175	rhomboid family intramembrane serine protease	-2.95124	-6.39209	-6.39209	5.29852	3.96381e-05	0.000435118	0.637824
BUE60_20935	channel protein TolC	-0.196784	-0.251999	-3.42803	6.50766	4.01109e-05	0.000439476	0.582278
BUE60_03375	DNA helicase II	-0.741132	-1.30953	-1.94585	7.07	4.14362e-05	0.00045314	0.80376
BUE60_09230	chemotaxis protein	0.174619	0.105134	-1.65045	7.77954	4.19163e-05	0.000456812	0.644476
BUE60_09940	hypothetical protein	0.351756	-4.28258	2.44939	5.66664	4.19296e-05	0.000456812	0.52141
BUE60_14720	methyl-accepting chemotaxis protein	-0.545224	0.618029	3.14432	5.87436	4.22283e-05	0.000458343	0.645282
BUE60_15520	stability determinant	-0.404981	-0.181083	-7.83468	7.32638	4.21557e-05	0.000458343	0.420036
BUE60_12275	IS256 family transposase	-0.0770539	0.0161526	-1.09222	10.0301	4.27886e-05	0.000463557	0.657111
BUE60_13620	RNA polymerase subunit sigma	0.0716065	0.183672	-2.04175	7.96712	4.2871e-05	0.000463583	0.479092
BUE60_16355	methyl-accepting chemotaxis protein	-0.0120545	0.81394	2.18605	6.06877	4.33689e-05	0.000468093	0.439529
BUE60_05020	hypothetical protein	-0.0589865	-0.258699	-6.88566	6.57174	4.36587e-05	0.000469472	0.491211
BUE60_05885	hypothetical protein	-0.70052	-0.21727	-7.27501	6.75286	4.36119e-05	0.000469472	0.410053
BUE60_18805	hypothetical protein	-0.113122	-0.387464	2.17569	6.00805	4.58662e-05	0.000492297	0.639139
BUE60_09235	chemotaxis protein CheW	0.781716	0.9696	-0.570042	8.7732	4.71341e-05	0.00050497	0.459163
BUE60_18525	LPS export ABC transporter ATP-binding protein	-0.155067	-1.72904	-3.00882	6.93564	4.89805e-05	0.000523784	0.571843
BUE60_15285	hypothetical protein	0.508852	-0.0826835	-6.5397	6.50776	4.93209e-05	0.000526453	0.39733
BUE60_12030	glycoside hydrolase	-0.00065724	-1.15942	-6.0601	5.7736	5.39443e-05	0.000574745	0.599627
BUE60_26885	ABC transporter substrate-binding protein	-0.620728	-1.55412	-1.80309	6.85214	5.45845e-05	0.000580498	0.80754
BUE60_05320	UDP-N-acetylmuramoyl-tripeptide--D-alanyl-D- alanine ligase	0.160965	-0.877824	-2.01535	7.2994	5.7221e-05	0.000606933	0.600566
BUE60_28830	acetyl/propionyl-CoA carboxylase subuit alpha	-0.621243	-0.632984	-2.14072	7.37598	5.72796e-05	0.000606933	0.621618
BUE60_16975	phenylalanine--tRNA ligase subunit alpha	-0.289094	-1.89377	-2.9242	7.00692	5.88425e-05	0.000622356	0.568582
BUE60_20750	sodium/proline symporter	-0.916983	-1.51631	-2.53063	7.24389	5.9731e-05	0.000630602	0.708362
BUE60_12180	glycosyl transferase family 1	0.0443386	-4.79553	1.18368	5.43652	6.20368e-05	0.000653755	0.350071
BUE60_26755	recombination protein RecR	0.607551	-0.51654	-5.93314	5.98413	6.40516e-05	0.000673762	0.360358
BUE60_00415	spermidine synthase	-0.890656	-3.17444	-1.16962	7.84431	6.43401e-05	0.000674349	0.607176
BUE60_15000	phosphatidate cytidylyltransferase	-0.490046	-0.79692	-3.42749	6.77565	6.43214e-05	0.000674349	0.601357
BUE60_01555	methionine synthase	-0.139294	-1.97808	-1.22322	6.76146	6.70308e-05	0.000700021	0.629838
BUE60_04895	electron transfer flavoprotein-ubiquinone oxidoreductase	-0.158842	-0.0855536	-1.90409	7.91153	6.7031e-05	0.000700021	0.700619
BUE60_12790	phosphoenolpyruvate synthase	-0.146109	-0.456808	-1.36562	8.23812	6.74878e-05	0.00070226	0.657333
BUE60_27770	molecular chaperone	-0.496323	-1.38674	-2.24806	6.56513	6.74432e-05	0.00070226	0.695471
BUE60_22525	XRE family transcriptional regulator	1.37086	1.2806	-0.889508	7.61473	6.82148e-05	0.000708554	0.627017
BUE60_22725	transcriptional regulator	1.11881	1.8032	-1.68057	7.85743	6.83907e-05	0.00070911	0.419791
BUE60_07455	lipoyl synthase	0.0335635	0.12262	-2.56365	7.11709	6.9341e-05	0.00071768	0.458596
BUE60_00325	hypothetical protein	0.312079	0.281798	-1.51806	7.33943	6.98972e-05	0.000722147	0.590996
BUE60_22565	undecaprenyl-diphosphatase	0.342847	0.0079691	-6.10915	6.12461	7.0676e-05	0.000728894	0.361737
BUE60_25985	peroxiredoxin	-1.65719	-1.69116	-7.16958	6.17736	7.60542e-05	0.000782967	0.535645
BUE60_01760	autotransporter outer membrane beta-barrel domain-containing protein	-0.499011	-0.0738083	-2.03796	7.17092	7.63104e-05	0.000784211	0.775938
BUE60_27800	plasmid stabilization protein ParE	-0.365888	-0.992001	-3.5449	8.58574	7.88703e-05	0.000809084	0.585617
BUE60_17835	hypothetical protein	0.200737	0.405207	-6.91833	6.85942	7.91416e-05	0.000810432	0.340592
BUE60_21280	copper-translocating P-type ATPase	0.616668	1.59876	1.21287	7.20996	8.02601e-05	0.000820437	0.0388238
BUE60_08775	ornithine carbamoyltransferase	-0.575683	-1.86483	-6.68412	6.00451	8.05976e-05	0.000822436	0.644506
BUE60_01100	xanthine dehydrogenase small subunit	-0.161467	-0.638617	-2.26737	6.98964	8.47803e-05	0.000862755	0.738098
BUE60_16990	MerR family transcriptional regulator	0.204703	-0.71233	-2.74526	8.17443	8.48465e-05	0.000862755	0.584036
BUE60_08115	NAD(P)(+) transhydrogenase	-0.503437	-0.647678	-1.69088	7.9323	8.75948e-05	0.000889141	0.734266
BUE60_06525	NADH-quinone oxidoreductase subunit L	-0.446609	-1.32734	-1.77171	7.58794	8.86294e-05	0.00089807	0.634075
BUE60_03440	hypothetical protein	1.56474	0.767582	-2.00337	7.46979	9.31021e-05	0.000941745	0.390914
BUE60_16230	ribonuclease HI	-0.351166	-0.868692	-2.58328	7.79472	9.41696e-05	0.000950883	0.783257
BUE60_14975	UDP-3-O-(3-hydroxymyristoyl)glucosamine N-acyltransferase	-0.915388	-0.579178	-3.09168	7.04755	9.72761e-05	0.000980543	0.582977
BUE60_07095	tRNA (cytosine(32)/uridine(32)-2'-O)-methyltransferase TrmJ	-0.267612	-0.189433	-3.61328	6.3655	9.79981e-05	0.000986106	0.524983
BUE60_09685	50S ribosomal protein L2	-0.27448	-1.22957	-0.180384	9.62668	0.000101445	0.00101726	0.645529
BUE60_23845	transcriptional regulator	0.384624	0.278546	-6.55525	6.57117	0.000101384	0.00101726	0.285781
BUE60_17325	hypothetical protein	-0.221256	-6.14655	-2.52997	5.67408	0.000102039	0.00102145	0.615567
BUE60_01275	multidrug efflux RND transporter permease	-0.136407	-0.545916	-1.99809	6.89337	0.000103724	0.00103652	0.652762
BUE60_02210	thiol:disulfide interchange protein	-0.141461	-0.552848	-2.07658	8.38007	0.000105392	0.00105138	0.698597
BUE60_27865	hypothetical protein	-0.310036	0.286119	-2.747	8.21744	0.000106843	0.00106402	0.344259
BUE60_15910	methionine ABC transporter ATP-binding protein	-1.35292	0.330951	2.17551	5.94001	0.000107661	0.00107033	0.453154
BUE60_24405	Na+/H+ antiporter subunit C	-6.59094	-2.48561	-6.59094	5.45133	0.000108295	0.00107479	0.65966
BUE60_17900	porin	-0.761381	-0.765213	-2.95647	6.96505	0.00010907	0.00108063	0.574431
BUE60_02485	polyribonucleotide nucleotidyltransferase	-0.645496	-0.934209	-1.42276	7.81996	0.000114806	0.00113552	0.807899
BUE60_00940	hypothetical protein	-0.156121	-1.30552	-2.60448	8.25854	0.000115092	0.00113641	0.726003
BUE60_11925	NAD(P)H-quinone oxidoreductase	-0.195245	-0.370188	-3.79696	6.87231	0.000131375	0.00129498	0.484853
BUE60_00585	lactoylglutathione lyase	-0.163977	-0.427584	-2.48322	7.90278	0.000132538	0.00130423	0.425598
BUE60_05010	group II intron reverse transcriptase/maturase	-0.491958	-0.521348	-1.97833	8.08982	0.00013282	0.00130478	0.877946
BUE60_02165	L-glyceraldehyde 3-phosphate reductase	-0.775366	-2.08072	-4.03672	6.57115	0.00013306	0.00130493	0.523195
BUE60_06670	bifunctional GTP diphosphokinase/guanosine-3',5'-bis(diphosphate) 3'-diphosphatase	-0.401291	-1.6895	-1.55585	7.03315	0.000134431	0.00131172	0.796812
BUE60_08390	hypothetical protein	-1.31945	-2.05744	-7.18751	6.21519	0.000134261	0.00131172	0.638038
BUE60_19135	mobilization protein	-0.638418	0.127273	-7.40492	6.9815	0.000134025	0.00131172	0.39946
BUE60_06940	glutamine-hydrolyzing GMP synthase	-0.363494	-0.862622	-1.76759	7.704	0.000135466	0.0013196	0.712307
BUE60_07975	adenylate cyclase	0.210006	2.33815	0.808282	6.68662	0.000136261	0.00132511	0.30551
BUE60_14295	alanine--tRNA ligase	-0.19225	-1.0507	-1.38408	7.32207	0.000136617	0.00132635	0.681968
BUE60_11775	lipoprotein localization factor LolB	-0.435103	-0.367007	-6.80782	6.38185	0.000137348	0.00133122	0.529798
hisI	phosphoribosyl-AMP cyclohydrolase	0.0521552	-0.559117	-7.17721	6.78575	0.00013768	0.00133221	0.459044
BUE60_14790	RNA-binding protein	-0.0967318	-0.868583	-6.69176	6.27658	0.000138379	0.00133675	0.422638
BUE60_19175	resolvase	-0.512069	-0.7813	-2.5002	7.73899	0.000138724	0.00133784	0.714329
BUE60_00265	S-methyl-5-thioribose-1-phosphate isomerase	-0.566305	-2.53225	-3.62524	6.75422	0.000139333	0.00134149	0.78236
BUE60_05685	MFS transporter	-1.27829	0.574099	3.1184	5.40175	0.000139973	0.00134516	0.563078
BUE60_20800	ATP-dependent RNA helicase DbpA	-0.251915	-2.07944	0.977736	6.42682	0.000140179	0.00134516	0.428157
BUE60_12000	homoserine O-acetyltransferase	-0.141241	-1.61755	-1.87551	6.77794	0.000142255	0.00136282	0.631971
BUE60_02615	hypothetical protein	-1.26792	-3.00041	-4.19919	6.73494	0.000143016	0.00136785	0.717134
BUE60_18830	cell division protein	-0.234169	-0.549778	-2.10249	7.09596	0.000143869	0.00137374	0.575539
BUE60_00645	sugar ABC transporter	-1.9178	-0.554815	0.619734	9.49816	0.000147234	0.00140357	0.421659
BUE60_19760	D-3-phosphoglycerate dehydrogenase	-0.419726	-0.321877	-1.9174	7.7945	0.000149872	0.00142637	0.493851
BUE60_08045	transaldolase	0.198266	-0.0265665	-1.94171	7.84491	0.000150468	0.00142969	0.662028
BUE60_27695	precorrin-8X methylmutase	0.00124238	-1.57366	-6.51395	6.0839	0.000151784	0.00143983	0.444183
BUE60_03115	transposase	-0.270262	-0.671574	-3.77752	11.2428	0.000154017	0.00145863	0.72944
BUE60_18420	bifunctional sulfate adenylyltransferase subunit 1/adenylylsulfate kinase	-0.424892	-1.36112	-2.57967	7.02207	0.000155746	0.0014726	0.751703
BUE60_11405	nitrite reductase large subunit	-0.532101	-1.08034	2.87863	5.11244	0.000156054	0.00147311	0.458439
BUE60_00795	non-ribosomal peptide synthetase	-0.262754	-1.12193	2.59247	4.91613	0.000157372	0.00148313	0.471467
BUE60_27025	glutathione-dependent formaldehyde dehydrogenase	-0.883533	-0.580321	1.41363	6.59509	0.000158101	0.00148758	0.560621
BUE60_12890	hypothetical protein	-0.971208	-1.28594	-2.81512	8.99561	0.000158462	0.00148856	0.801969
BUE60_15235	chemotaxis protein CheR	-0.154327	-0.618907	-3.37579	6.2502	0.000159097	0.00149211	0.434081
BUE60_02280	RNA-binding transcriptional accessory protein	-1.34696	-2.13768	-0.331305	13.7605	0.000159418	0.00149271	0.646887
BUE60_06790	hypothetical protein	-0.432888	0.0515722	-5.98751	5.84743	0.000167633	0.0015671	0.483608
BUE60_06530	NADH-quinone oxidoreductase subunit M	-0.678693	-0.785854	-2.83597	6.90658	0.000172699	0.00161037	0.681189
BUE60_09785	30S ribosomal protein S11	-0.860057	-0.964568	-2.61163	9.38779	0.000172831	0.00161037	0.697015
BUE60_11870	septum site-determining protein MinD	0.146692	-0.734794	-1.76954	8.21025	0.000173096	0.00161037	0.629237
BUE60_04580	outer membrane lipoprotein-sorting protein	1.33729	0.827678	-0.194185	7.09179	0.000173843	0.00161215	0.469505
BUE60_07605	penicillin-binding protein 1C	-0.649456	-4.17098	1.67933	5.14665	0.000173739	0.00161215	0.408311
BUE60_18070	transposase	1.54219	-5.25559	-5.25559	5.72086	0.00017588	0.00162844	0.313517
BUE60_00550	UTP--glucose-1-phosphate uridylyltransferase	0.101777	0.140808	-1.69415	8.49534	0.000177022	0.00163639	0.589442
BUE60_21955	chemotaxis protein CheA	-0.530054	0.6679	2.56468	5.48003	0.000180237	0.00166346	0.318846
BUE60_10015	glutamine--tRNA ligase	-0.656844	-1.43142	-2.10438	7.28427	0.000180762	0.00166566	0.696027
BUE60_20345	[acyl-carrier-protein] S-malonyltransferase	-0.746645	-1.9691	-2.02594	7.04105	0.000186011	0.0017113	0.5196
BUE60_02220	hypothetical protein	-0.183924	-1.27662	-1.44885	7.5358	0.000189419	0.00173457	0.651557
BUE60_11680	transcription termination factor Rho	-0.529776	-1.03616	-2.20274	7.48258	0.000189438	0.00173457	0.621285
BUE60_23450	chromosome partitioning protein ParA	-0.620292	-0.78963	-3.79743	7.04067	0.000189162	0.00173457	0.6198
BUE60_28395	recombination-associated protein RdgC	-0.190747	-0.929175	-2.54509	6.98439	0.000190474	0.00174131	0.615826
BUE60_08140	transcription-repair coupling factor	-0.348483	-1.48708	-2.0552	6.75147	0.000190931	0.00174273	0.624325
BUE60_03280	transglycosylase	-0.222168	-0.490056	-6.7262	6.34097	0.00019376	0.00176578	0.354441
BUE60_01340	DNA-binding response regulator	-0.394811	-1.93192	2.31406	5.59994	0.000197026	0.00179153	0.46294
fliA	RNA polymerase sigma factor FliA	-0.137442	0.145294	-1.88256	8.60191	0.000197204	0.00179153	0.62941
BUE60_08385	glutaredoxin	-0.322829	-1.68109	-6.96404	6.31139	0.000198144	0.0017922	0.556614
BUE60_15075	tRNA cyclic N6-threonylcarbamoyladenosine(37) synthase TcdA	-0.564834	-0.661867	-2.78736	7.02364	0.000198216	0.0017922	0.713067
BUE60_23200	methyl-accepting chemotaxis protein	0.520726	0.842764	-1.43639	6.93716	0.000198515	0.0017922	0.382778
BUE60_25325	ketol-acid reductoisomerase	-0.633654	-0.905939	-3.34206	7.57147	0.00019848	0.0017922	0.713915
BUE60_22775	coronatine cluster, histidine kinase corS	-0.557971	-1.41229	-2.42272	7.56092	0.000200041	0.00180317	0.699229
BUE60_19650	alpha/beta hydrolase	-0.663868	-0.424808	-6.33636	5.94576	0.000200851	0.00180766	0.456324
BUE60_12675	hypothetical protein	-0.404267	-1.4486	-6.85973	6.23517	0.000201589	0.00181149	0.382826
pssA_2	phosphatidylserine synthase	-0.113507	-0.895023	-2.82087	6.80515	0.000203916	0.00182956	0.572517
BUE60_04295	hypothetical protein	-0.676389	-3.4739	2.95221	5.29439	0.000204621	0.00183305	0.426098
BUE60_13610	RNA polymerase sigma factor RpoE	0.279626	0.617891	-0.829685	9.84332	0.000205235	0.00183572	0.422037
BUE60_04650	hypothetical protein	0.0917198	0.0279522	-3.49337	7.45889	0.00021048	0.00187684	0.352613
BUE60_15135	energy transducer TonB	0.0861226	0.908546	-2.22207	7.10647	0.000210165	0.00187684	0.343777
BUE60_27795	hypothetical protein	-0.163007	-0.803395	-2.96201	8.25056	0.00021476	0.00191205	0.746454
BUE60_08605	chemotaxis protein CheW	1.21926	2.03826	0.437863	8.42442	0.000218456	0.00194198	0.231996
BUE60_21365	peptidase C13	-0.556267	-0.612259	-4.15017	5.83379	0.000222464	0.00197458	0.727676
BUE60_10790	FMN-binding glutamate synthase family protein	-0.993601	-4.99767	0.761146	5.30681	0.000223223	0.00197829	0.450274
BUE60_07470	serine-type D-Ala-D-Ala carboxypeptidase	-0.409875	-0.700608	-2.20985	7.6792	0.000225521	0.0019956	0.613081
BUE60_11665	amino acid ABC transporter substrate-binding protein	-0.93725	-5.21824	1.4893	5.73718	0.000228997	0.0020202	0.280102
BUE60_25230	GGDEF domain-containing protein	-4.84135	-1.77351	1.81543	5.54429	0.000228951	0.0020202	0.382818
BUE60_22165	energy transducer TonB	-0.954363	-0.785516	1.87377	5.62534	0.000229558	0.00202206	0.335225
BUE60_02565	RNA-binding protein	-0.536036	-6.12907	-6.12907	5.49163	0.000230724	0.00202618	0.399479
BUE60_14595	DUF3828 domain-containing protein	-0.358754	-0.19615	-6.33555	6.06314	0.000230489	0.00202618	0.390612
BUE60_09730	50S ribosomal protein L5	-0.199675	-0.704801	-1.90772	9.40746	0.000236606	0.00207469	0.639744
BUE60_05105	outer membrane protein assembly factor BamD	-0.225434	-0.606884	-2.54387	7.36683	0.000242328	0.00212165	0.58097
BUE60_24995	hypothetical protein	0.924925	0.0424664	-5.69583	6.00814	0.00024531	0.00214452	0.343868
BUE60_08610	chemotaxis protein CheW	0.349125	1.06951	-1.22494	8.6535	0.000253909	0.00221302	0.385598
BUE60_09085	flagellar export chaperone FliS	1.20914	2.12579	0.197327	9.03835	0.00025381	0.00221302	0.439478
BUE60_21430	inorganic pyrophosphatase	-0.747917	-0.466958	-2.7595	8.41188	0.000255557	0.00222403	0.517797
BUE60_06830	hypothetical protein	-0.0110549	-5.81917	-5.81917	5.44289	0.000257413	0.00223683	0.445894
BUE60_15915	ABC transporter ATP-binding protein	-0.828787	-4.33959	2.04443	5.40058	0.000258088	0.00223934	0.33886
BUE60_00110	1-carboxy-3-chloro-3,4-dihydroxycyclo hexa-1,5-diene dehydrogenase	-0.526777	-4.51362	1.66735	5.37882	0.000265868	0.00230339	0.421682
BUE60_11345	hypothetical protein	0.206557	-0.572934	-1.72687	7.9592	0.000266372	0.00230432	0.595617
BUE60_22060	haloacid dehalogenase, type II	-0.0087172	0.108617	-5.81237	5.82519	0.000266807	0.00230464	0.352633
BUE60_07365	adenylosuccinate synthase	-0.52208	-1.19481	-1.9412	7.15175	0.000272812	0.002353	0.725117
BUE60_12415	hypothetical protein	0.562302	-0.144896	-2.83308	6.07007	0.000276434	0.0023807	0.575427
BUE60_00270	DNA gyrase subunit A	-0.498414	-1.09702	-1.40603	7.66147	0.000278961	0.0023989	0.719002
BUE60_15420	lytic transglycosylase F	-0.63932	-1.25506	-2.02799	6.94955	0.000286144	0.00245703	0.792798
BUE60_28590	serine/threonine protein phosphatase	-0.765645	-3.1443	-2.54603	6.28597	0.000289057	0.00247837	0.718
BUE60_17365	GNAT family N-acetyltransferase	-1.10487	-6.00477	-6.00477	5.28774	0.000292826	0.00250697	0.429955
BUE60_14195	alkene reductase	0.108893	-4.32404	2.31018	5.59413	0.000300856	0.00256821	0.381361
BUE60_14380	acetate--CoA ligase	-0.0286102	0.354838	-0.98335	8.62937	0.000300865	0.00256821	0.433277
BUE60_15035	[protein-PII] uridylyltransferase	-0.0736085	-1.27066	-1.3408	6.89774	0.000307478	0.0026208	0.732391
BUE60_02795	sugar ABC transporter ATP-binding protein	-0.859263	-0.935998	-1.99566	7.41781	0.000310023	0.00263861	0.739591
BUE60_27005	peptidase M20	-0.582617	-4.89751	1.20454	5.43677	0.00031261	0.00265673	0.373991
BUE60_01850	baseplate protein	-2.68684	-1.92489	-2.31065	6.48603	0.000316419	0.00268516	0.595342
BUE60_11100	choline dehydrogenase	-1.07364	-1.01245	0.0989294	8.29294	0.000320867	0.00271893	0.665595
BUE60_00215	hypothetical protein	-0.206009	-0.296732	-2.34355	7.41124	0.000335736	0.00284077	0.617036
BUE60_01720	spermidine/putrescine ABC transporter ATP-binding protein	-0.143683	1.04209	-1.63881	6.60937	0.000338137	0.00285691	0.378771
BUE60_07305	YgiQ family radical SAM protein	-1.04021	-1.55701	-0.73371	8.03355	0.000341834	0.00288394	0.798344
BUE60_10060	bifunctional methylenetetrahydrofolate dehydrogenase/methenyltetrahydrofolate cyclohydrolase	-0.477035	-1.00199	-2.61983	6.87346	0.000345761	0.00291283	0.648568
BUE60_25145	SanC	-0.503995	-5.4081	-5.4081	5.06832	0.000349855	0.00294304	0.544837
BUE60_07625	secretin	-2.89348	-1.71235	1.56949	5.30479	0.000351346	0.0029513	0.483342
BUE60_17065	MFS transporter	-5.01502	-2.48811	0.429331	5.10742	0.000353021	0.00296108	0.497296
BUE60_07020	4-hydroxy-3-methylbut-2-en-1-yl diphosphate synthase	-0.202841	-0.910606	-1.79933	7.70027	0.00035466	0.00297053	0.638258
BUE60_20905	bifunctional heptose 7-phosphate kinase/heptose 1-phosphate adenyltransferase	-0.512381	-0.730303	-2.31343	6.77751	0.000361247	0.00302134	0.693085
obgE	GTPase ObgE	-0.931266	-1.33956	-2.15415	7.30218	0.00036409	0.00304073	0.676998
BUE60_26340	peptidase S41	0.00150031	0.281608	-2.13135	7.3825	0.000366626	0.00305751	0.60111
BUE60_13400	carboxylesterase	-0.0181737	0.0194523	-5.90308	5.8714	0.000379056	0.00315662	0.412409
BUE60_10500	N utilization substance protein B	-1.11316	-1.54761	-3.16798	6.97112	0.000380063	0.00316046	0.695732
BUE60_08065	hypothetical protein	-0.940049	-1.34669	-4.08194	6.85561	0.00039226	0.00325722	0.602519
BUE60_16220	hydroxyacylglutathione hydrolase	0.467123	-5.72825	-0.281344	5.81719	0.000395745	0.00328146	0.471422
BUE60_00315	NAD-dependent dehydratase	-0.108252	-0.454816	-5.88719	5.73984	0.000397049	0.00328756	0.562259
BUE60_28695	IS630 family transposase	-0.827526	-0.813214	-2.76318	7.3778	0.000411347	0.0034011	0.733363
BUE60_15995	hybrid sensor histidine kinase/response regulator	-0.923798	-0.905876	1.44138	5.84289	0.000416358	0.00343762	0.590779
BUE60_18030	glycine--tRNA ligase subunit beta	-0.325656	-1.6008	-1.47458	7.35269	0.000420609	0.00346778	0.710354
BUE60_05210	30S ribosomal protein S20	0.80426	-5.73617	-5.73617	5.69402	0.000430903	0.0035476	0.297344
BUE60_23305	antitoxin	-1.21108	-6.71722	-2.77553	5.82131	0.000432607	0.00355658	0.594501
BUE60_08700	flagellar motor switch protein FliM	0.633729	0.947622	-0.824125	7.68912	0.00043488	0.0035702	0.493569
BUE60_08055	fused response regulator/phosphatase	0.133097	-0.20679	-2.53818	7.2613	0.000435743	0.00357223	0.680443
BUE60_12600	feruloyl-CoA synthase	-1.10697	-0.676707	2.1874	5.99274	0.000443221	0.0036284	0.476192
BUE60_13745	choline ABC transporter ATP-binding protein	-0.41417	-0.224967	1.4152	6.87243	0.000446754	0.00365216	0.386817
BUE60_03165	transposase	-1.29623	-1.7903	-1.92594	6.57367	0.000451454	0.00367463	0.863563
BUE60_03415	NADH:ubiquinone oxidoreductase	-5.68758	0.0813976	-5.68758	5.33991	0.0004515	0.00367463	0.386863
BUE60_09805	bacterioferritin	-0.513443	-2.1756	-2.2374	8.76373	0.000450722	0.00367463	0.789473
BUE60_24770	ketodeoxygluconokinase	-0.909388	0.877921	-5.65639	5.7907	0.000452038	0.00367463	0.359303
BUE60_10010	peptidylprolyl isomerase	0.0623035	-0.297962	-1.52112	8.83246	0.000455181	0.003695	0.721537
BUE60_09575	pantothenate kinase	-0.449992	-0.739038	-5.88768	5.60463	0.000458424	0.00370592	0.559956
BUE60_13545	hypothetical protein	1.13887	1.88267	0.136722	7.87298	0.000458444	0.00370592	0.238871
BUE60_18470	UDP-N-acetylglucosamine 1-carboxyvinyltransferase	-0.807154	-2.1528	-1.01183	7.33685	0.000457376	0.00370592	0.623756
BUE60_25825	mechanosensitive ion channel protein MscS	-0.372931	-0.981197	-2.55153	7.68029	0.000462166	0.0037308	0.625395
BUE60_25545	PTS fructose transporter subunit IIBC	-1.18858	-2.7393	-1.35992	7.41121	0.000484124	0.00390262	0.610602
BUE60_26870	50S ribosomal protein L33	-2.95333	-1.18873	-8.04295	6.8542	0.000493163	0.00396996	0.474634
BUE60_07940	hypothetical protein	0.269138	-0.0640268	-3.14661	6.22557	0.000495251	0.00398124	0.563038
BUE60_01270	multidrug transporter	-0.119438	-0.94945	-1.57182	7.42655	0.000497867	0.00399673	0.699206
BUE60_13930	TIGR00266 family protein	-0.363224	-3.7259	-1.49361	6.24698	0.000499029	0.00400051	0.510392
BUE60_02115	GTP-binding protein TypA	-0.341123	-0.397926	-1.88937	7.67934	0.000504441	0.00402782	0.635739
BUE60_09910	chromosome segregation protein SMC	-1.83712	-0.858369	0.083055	7.88037	0.00050452	0.00402782	0.674241
BUE60_25490	filamentous hemagglutinin	-0.861042	-0.95726	1.53368	5.35979	0.000503288	0.00402782	0.790298
BUE60_14435	23S rRNA pseudouridylate synthase B	-0.555662	-1.11649	-2.09035	7.13444	0.000511781	0.00408017	0.765745
BUE60_14010	hypothetical protein	-0.374287	-1.80472	-6.63767	6.03789	0.000515861	0.00410704	0.51138
BUE60_15010	ribosome recycling factor	-1.53389	-1.24164	-2.24017	7.74735	0.000525513	0.00417815	0.779679
BUE60_03385	cell wall assembly protein	1.14774	0.764081	-2.83171	7.33277	0.000531342	0.00421871	0.508189
metG	methionine--tRNA ligase	-0.448818	-1.5816	-1.68907	7.09144	0.000535372	0.00424489	0.688877
BUE60_10310	5,6-dimethylbenzimidazole synthase	-1.56369	-5.90696	0.267387	5.69726	0.000540356	0.00427855	0.547715
BUE60_22670	GNAT family N-acetyltransferase	-0.969809	-5.40112	1.49764	5.88087	0.000546456	0.00432095	0.30688
BUE60_25290	hypothetical protein	0.157955	-1.20204	-2.49505	7.11104	0.000549759	0.00434115	0.647011
BUE60_19305	lysine 2,3-aminomutase	-3.36453	-0.487627	2.53962	5.02209	0.000553589	0.00436545	0.496393
BUE60_22965	ABC transporter	-1.11793	-0.331226	-6.20112	5.78895	0.00056422	0.0044372	0.520477
gabD	succinate-semialdehyde dehydrogenase (NADP(+))	-1.29857	-0.281887	2.1681	5.77577	0.000563501	0.0044372	0.374386
BUE60_25525	hydrolase TatD	-0.247059	-1.20344	2.12106	6.13507	0.000568646	0.00446595	0.504775
BUE60_05335	putative lipid II flippase FtsW	0.116207	-0.263902	-1.79869	7.79437	0.000590822	0.00463383	0.484155
BUE60_10675	coronafacic acid synthetase cfa1	0.222843	0.122414	-6.8628	6.73659	0.00059335	0.0046411	0.255937
BUE60_18485	toluene tolerance protein	0.00372065	-1.40794	-2.82667	6.83914	0.000593232	0.0046411	0.647454
BUE60_01490	acyl-CoA dehydrogenase	-0.0395018	-0.268446	1.68868	6.58455	0.000601742	0.0047004	0.360281
BUE60_07260	branched chain amino acid ABC transporter substrate-binding protein	0.516425	-0.476806	-1.72025	7.21797	0.000603693	0.0047093	0.538143
BUE60_22300	type II secretion system protein GspG	-0.679532	-0.368047	-6.23897	5.87978	0.000613636	0.00478043	0.380267
BUE60_24355	channel protein TolC	-0.971744	-1.11015	-2.58165	6.52701	0.000616945	0.00479975	0.772272
BUE60_15475	methyl-accepting chemotaxis protein	-0.654953	-1.00313	-3.3413	6.31846	0.000618307	0.0048039	0.648598
BUE60_24425	Na+/H+ antiporter subunit G	-1.56242	1.208	-5.91019	6.05121	0.000627082	0.00486555	0.399011
BUE60_14385	topoisomerase II	0.154941	0.29481	-6.84248	6.75195	0.000648869	0.00502787	0.209215
BUE60_28840	DUF1445 domain-containing protein	-0.186968	-0.617676	-2.68736	7.46219	0.000660645	0.00511228	0.487827
BUE60_19060	hypothetical protein	-0.550215	-4.00678	2.99923	5.6858	0.000665074	0.0051397	0.385306
BUE60_11430	phosphate ABC transporter, permease protein PstA	-3.08161	-3.08161	3.25552	5.13043	0.000668325	0.00515794	0.392629
BUE60_18875	malate dehydrogenase	-0.528852	-0.808915	-2.14392	7.15291	0.000672619	0.00518418	0.751408
BUE60_25255	energy transducer TonB	-2.25443	0.924621	4.18534	5.26691	0.000678442	0.00522211	0.364487
BUE60_20335	acyl carrier protein	-1.31156	-0.0464961	-4.0513	8.45966	0.000683518	0.0052542	0.550043
BUE60_12715	response regulator	-6.29608	-1.88347	0.993588	6.24734	0.000684917	0.00525798	0.325657
BUE60_07080	Fe-S cluster assembly transcriptional regulator IscR	0.164886	-0.983263	1.8132	6.91233	0.000718903	0.00551159	0.287281
BUE60_05720	SCO family protein	-0.637307	-2.64136	-2.09404	7.58778	0.000727797	0.00556921	0.743944
BUE60_22970	ABC transporter permease	0.43645	-2.59168	1.0879	5.80017	0.00072834	0.00556921	0.615682
BUE60_18205	electron transfer flavoprotein subunit alpha	-4.44459	-0.809589	1.78929	5.34576	0.000734877	0.00561178	0.205091
BUE60_13970	stress protein	0.0849674	-1.35413	-0.940626	7.68749	0.000738241	0.00563006	0.585432
BUE60_22140	chemotaxis protein	-0.0393169	0.900878	1.90056	6.51749	0.000751773	0.00572573	0.337823
BUE60_01175	AAA family ATPase	-0.350189	-0.798859	-3.68258	6.56633	0.000755352	0.00574544	0.557511
BUE60_03575	transcriptional activator NhaR	-4.09557	-4.09557	1.61822	4.95937	0.000757687	0.00575564	0.415692
BUE60_26695	hypothetical protein	0.891992	2.22675	-1.42544	7.11778	0.0007592	0.00575958	0.246538
BUE60_23655	mobilization protein	-2.58013	-7.30211	-1.2847	6.25555	0.000785385	0.00595044	0.535598
BUE60_06105	glucan biosynthesis glucosyltransferase H	-0.445414	-0.146085	-1.59515	7.44133	0.000800839	0.006055	0.598209
BUE60_16240	GNAT family N-acetyltransferase	0.106985	-0.693923	-3.40308	6.63939	0.000801644	0.006055	0.518793
BUE60_16750	protocatechuate 3,4-dioxygenase subunit beta	-0.476309	-0.964121	-3.50419	7.23138	0.000802318	0.006055	0.456739
BUE60_13840	ABC transporter permease	-1.64816	-4.07182	2.78914	5.58676	0.000812082	0.00612071	0.437287
BUE60_02995	carbonic anhydrase	0.140869	-0.62605	-1.5884	8.48245	0.000827726	0.00623052	0.58474
BUE60_08875	hypothetical protein	1.74439	2.19677	-5.8528	7.11458	0.000832275	0.00625663	0.198493
BUE60_25795	membrane protein FxsA	-1.91017	-0.900649	-6.85092	6.03784	0.000837855	0.00629042	0.701568
BUE60_07025	Cro/Cl family transcriptional regulator	-0.0843281	-1.39255	-3.26867	6.65661	0.000840542	0.00630243	0.570896
BUE60_18865	pilus assembly protein PilM	-0.196491	-0.10197	-3.11997	6.44908	0.000852993	0.00638753	0.466354
BUE60_16895	hypothetical protein	0.199722	-5.85916	-5.85916	5.53766	0.000860152	0.00642454	0.337608
BUE60_25485	ShlB family hemolysin secretion/activation protein	-0.32125	-4.37048	1.93072	5.40502	0.000859831	0.00642454	0.431729
BUE60_00615	efflux transporter periplasmic adaptor subunit	-0.0518755	-0.271787	3.12197	5.58773	0.000867053	0.00645944	0.444589
BUE60_20900	lipid A export permease/ATP-binding protein MsbA	-0.0815214	-1.29652	-2.2553	6.52726	0.000866869	0.00645944	0.694915
BUE60_26790	CbbBc protein	0.891542	0.766942	-0.459134	7.32415	0.000882535	0.00656633	0.521998
BUE60_11690	CDP-6-deoxy-delta-3,4-glucoseen reductase	-0.827271	-2.01995	-1.58276	6.75996	0.000885157	0.00656897	0.676816
BUE60_24100	phosphonate ABC transporter	-0.631386	-1.36969	1.47533	6.18744	0.000884857	0.00656897	0.516444
BUE60_02345	phaseolotoxin culster, hypothetical protein	-0.830654	-0.439071	-3.89321	6.27146	0.000894543	0.00662564	0.536456
BUE60_20985	DNA topoisomerase IV subunit B	0.0643731	-1.49255	-0.867129	6.84381	0.000895079	0.00662564	0.652629
BUE60_23760	diaminopimelate decarboxylase	-1.41035	-4.48018	1.3012	5.13841	0.000897125	0.00663232	0.35626
BUE60_21470	hypothetical protein	-5.33775	-0.0499861	1.1019	5.75632	0.00090374	0.00667271	0.322104
BUE60_06945	IMP dehydrogenase	-0.664843	-1.09208	-1.1015	9.1817	0.000908866	0.00670202	0.745027
BUE60_26510	thiopurine S-methyltransferase	-0.187666	0.420058	-6.07828	6.07362	0.000914351	0.0067339	0.295923
BUE60_02545	phosphoglucosamine mutase	-0.279047	-1.11651	-1.8703	7.8229	0.000917112	0.00674566	0.641524
BUE60_07475	hypothetical protein	0.798929	-1.4136	-6.55804	6.43611	0.00092012	0.00675921	0.456752
BUE60_12330	cysteine hydrolase	0.937406	-0.60146	-2.49267	6.24182	0.00092453	0.00677443	0.721791
BUE60_24225	hypothetical protein	-3.70863	-1.67317	-6.2228	5.35162	0.000924049	0.00677443	0.863702
BUE60_10430	hypothetical protein	-6.65315	-1.90267	-6.65315	5.55676	0.000933593	0.0068322	0.429938
BUE60_27325	phenol degradation protein meta	-0.343677	-5.2848	-5.2848	5.0397	0.000935673	0.00683879	0.336312
BUE60_19575	NAD synthetase	-0.496641	-1.42876	1.37594	5.87354	0.000941464	0.00687245	0.559504
BUE60_03465	hypothetical protein	-0.127698	0.988761	-4.98453	5.46863	0.000986542	0.00719245	0.283739
BUE60_08665	flagellar biosynthesis protein FlhA	0.377241	0.812035	-0.673323	7.74049	0.00100446	0.00731389	0.442855
BUE60_20490	ABC transporter	-0.27674	0.580756	-1.99283	7.0428	0.00101112	0.00735312	0.426323
BUE60_19640	DUF4892 domain-containing protein	0.00625319	-0.345922	-6.07411	5.92392	0.00103014	0.00748207	0.358999
BUE60_19125	hypothetical protein	-0.867373	-0.256853	-3.26209	8.24502	0.00104714	0.007595	0.651788
BUE60_19670	glycerol-3-phosphate dehydrogenase	0.420935	-0.247547	-2.00355	7.02793	0.00104939	0.007595	0.670036
BUE60_25475	glyoxalase	-0.589302	-5.52712	-5.52712	5.11463	0.00104962	0.007595	0.450678
BUE60_11895	ABC transporter substrate-binding protein	0.295796	0.308669	-2.83662	6.78863	0.00105177	0.00760104	0.569071
BUE60_22410	DNA gyrase subunit B	-0.710791	-1.58505	-0.979325	7.52406	0.00105594	0.00762173	0.743088
BUE60_22280	beta-glucosidase	-1.54522	-1.25913	0.485266	6.26585	0.00106323	0.00766479	0.634243
BUE60_13345	coproporphyrinogen III oxidase	-0.182767	-2.1241	-2.28625	6.15433	0.00107552	0.00774304	0.808521
BUE60_14980	hypothetical protein	-0.987895	-2.18286	-3.79696	6.56594	0.00107676	0.00774304	0.641259
BUE60_12910	NAD-dependent epimerase	0.519738	-5.93788	-0.448555	5.96732	0.0010785	0.00774592	0.528684
BUE60_16620	type III effector hopM1	-1.46001	-1.37106	-0.304499	10.3923	0.0010811	0.00775499	0.6601
BUE60_09570	biotin--[acetyl-CoA-carboxylase] ligase	-1.28032	-6.15825	-1.5379	5.52873	0.00108822	0.00779646	0.653217
BUE60_25550	acetyl-CoA acetyltransferase	-0.857446	-0.22908	-2.93051	6.48956	0.00108968	0.00779728	0.535057
BUE60_14040	type IV-A pilus assembly ATPase PilB	0.0594253	-0.630816	-2.28439	6.92466	0.00109285	0.00780068	0.567644
BUE60_23685	type III chaperone protein ShcN	-5.49799	-5.49799	0.124748	5.24564	0.00109231	0.00780068	0.333326
BUE60_07560	hypothetical protein	0.520602	0.747964	-0.824464	7.90533	0.00109895	0.00783459	0.617853
BUE60_01800	hypothetical protein	-3.1076	-3.08945	-6.58894	5.48052	0.0011024	0.00784954	0.779918
BUE60_05200	riboflavin biosynthesis protein RibF	-0.862749	-1.35778	-2.28216	6.99536	0.00110831	0.00788195	0.848489
BUE60_06435	NUDIX hydrolase	-0.62291	-1.8138	-6.7049	6.01171	0.0011152	0.00792123	0.498285
BUE60_06375	camphor resistance protein CrcB	-0.861622	-7.14059	-2.53156	6.22613	0.0011273	0.00799732	0.509307
BUE60_02215	endonuclease	0.163662	-0.0218241	-2.07464	7.43469	0.00113469	0.00803758	0.424279
BUE60_10690	CopG family transcriptional regulator	-1.78557	0.241862	-6.30066	5.9554	0.00113575	0.00803758	0.525439
BUE60_11955	peptidylprolyl isomerase	-0.280777	-1.12442	-1.59232	7.65461	0.001139	0.00805079	0.877395
nfrB	type II secretion system protein E	-0.338832	-0.954771	2.36806	5.88096	0.00115025	0.00812037	0.453568
BUE60_20875	PIG-L family deacetylase	0.598907	-5.24337	-0.0294798	5.56405	0.00115477	0.0081424	0.385248
BUE60_03825	Xaa-Pro aminopeptidase	0.218025	-0.0372579	-1.61227	6.91975	0.00116715	0.00821966	0.591753
BUE60_05300	16S rRNA (cytosine(1402)-N(4))-methyltransferase	-0.349117	0.263885	-1.44945	7.9527	0.00118149	0.00831056	0.449727
BUE60_06145	hypothetical protein	-1.26253	0.316104	-6.87365	6.49778	0.00118498	0.00832502	0.339071
BUE60_07100	inositol monophosphatase	-0.729989	-2.2372	-2.61	6.55039	0.00119113	0.00835813	0.773133
BUE60_08715	two-component sensor histidine kinase	-1.71137	-0.134546	1.04745	9.91545	0.00120255	0.00842802	0.284091
BUE60_02815	glucose-6-phosphate dehydrogenase	-0.274525	-0.438759	-1.62465	6.95465	0.00121261	0.00847165	0.613531
BUE60_04110	transcriptional regulator	0.903983	-1.622	-6.18734	6.17928	0.00121316	0.00847165	0.346325
BUE60_14955	ribonuclease HII	-0.565679	-1.90736	2.25157	5.91503	0.00121201	0.00847165	0.475574
BUE60_26050	fumarate hydratase	-0.295017	-0.704681	-1.82894	7.26391	0.00122043	0.00851217	0.604919
BUE60_27055	alpha/beta hydrolase	1.54897	1.65692	-1.11778	6.66768	0.00123207	0.00858305	0.468719
BUE60_16005	cysteine synthase A	-0.574675	-1.24959	-3.6625	7.24044	0.00123734	0.00860939	0.71923
BUE60_05240	AraC family transcriptional regulator	-0.489775	-2.6847	0.771205	6.35344	0.00126855	0.008816	0.392127
BUE60_14180	type IV secretion protein Rhs	0.0918227	-1.11771	2.51116	5.49725	0.00127422	0.00884479	0.473697
BUE60_28645	hypothetical protein	-2.77287	0.202129	-6.03835	5.68163	0.00129331	0.00896654	0.571999
BUE60_23520	hypothetical protein	-0.266711	-0.449251	-5.64165	5.52938	0.00129534	0.00896989	0.450279
BUE60_17885	hypothetical protein	-0.476984	-0.93021	-6.98095	6.39605	0.00129721	0.00897211	0.427488
BUE60_26865	hypothetical protein	-0.883876	-0.966213	-2.29487	6.49341	0.0013041	0.00900905	0.623573
BUE60_04660	malate dehydrogenase (acceptor)	-0.332816	-0.825495	-1.70544	7.69584	0.00130836	0.0090277	0.796075
BUE60_25450	transposase	-0.982296	-3.00404	-6.33703	5.59258	0.0013114	0.00903793	0.514856
BUE60_10140	hypothetical protein	0.101117	-0.32024	-3.22901	7.64799	0.00132258	0.00910413	0.529249
BUE60_24065	50S ribosomal protein L21	-0.787284	-1.03562	-3.32509	9.40808	0.00133316	0.00916607	0.663101
BUE60_18885	50S ribosomal protein L31	-0.292654	0.227095	-3.32687	7.96116	0.00133646	0.00917786	0.345226
BUE60_08020	phosphoenolpyruvate carboxykinase (ATP)	-0.468983	-0.672145	-1.23457	8.0242	0.00135583	0.00929985	0.637358
BUE60_19525	RNA polymerase-binding ATPase	-0.640182	-1.65429	-1.0944	6.89299	0.00138973	0.0095099	0.709981
BUE60_20910	metal ABC transporter ATPase	0.198631	-0.528434	-2.80736	6.35016	0.00138912	0.0095099	0.50658
BUE60_15270	single-stranded-DNA-specific exonuclease RecJ	-0.112016	-1.99969	0.818191	6.45588	0.00139364	0.0095254	0.483142
BUE60_05545	DUF4440 domain-containing protein	-0.365022	-5.95727	-5.95727	5.42021	0.00140152	0.00956799	0.417702
BUE60_07330	30S ribosomal protein S6	-0.206078	-0.826183	-1.76626	8.88886	0.00145683	0.00993386	0.598796
BUE60_03395	acyl-CoA thioesterase	1.17641	-4.44995	-4.44995	5.05179	0.00145996	0.00994353	0.465013
BUE60_09755	30S ribosomal protein S5	-0.37113	-1.20632	0.214774	9.47082	0.00147602	0.0100411	0.570577
BUE60_22765	IS5 family transposase	-0.693359	0.275691	-7.8457	7.42648	0.00148308	0.0100773	0.239838
BUE60_05775	methyl-accepting chemotaxis protein	0.909206	1.14825	-0.04654	7.26408	0.00148646	0.0100884	0.416615
BUE60_27660	potassium-transporting ATPase subunit B	-2.34136	-1.311	2.27463	5.02182	0.00149059	0.0101046	0.437695
BUE60_23435	hypothetical protein	-6.50421	-1.61714	-6.50421	5.49904	0.00152891	0.0103523	0.476838
BUE60_00255	bifunctional 3-demethylubiquinol 3-O-methyltransferase/2-polyprenyl-6-hydroxyphenol methylase	-0.140336	-0.630093	-2.57696	7.26499	0.00153272	0.0103546	0.386805
BUE60_14705	ABC transporter permease	-3.30385	-3.30385	2.73788	5.05143	0.00153283	0.0103546	0.323344
BUE60_14965	acyl-[acyl-carrier-protein]--UDP-N- acetylglucosamine O-acyltransferase	-0.516716	-1.13907	-6.68959	6.11578	0.00153668	0.0103685	0.400626
BUE60_13915	acyl-CoA dehydrogenase	0.368942	0.545811	-0.694137	7.90481	0.00154362	0.0104033	0.458805
BUE60_23975	inositol monophosphatase	-0.725555	-0.607375	-6.03743	5.67488	0.00155639	0.0104772	0.315399
BUE60_08780	hypothetical protein	-6.80931	-1.37812	-1.88437	5.91401	0.00158281	0.0106427	0.578987
BUE60_12245	lytic murein transglycosylase	-0.0347328	-0.593985	-2.22539	6.52794	0.00159522	0.0107137	0.544923
BUE60_16190	microcin ABC transporter ATP-binding protein	-0.837231	-1.55314	-2.29961	6.13557	0.0016291	0.0109285	0.80299
BUE60_12475	MBL fold metallo-hydrolase	0.335688	0.473944	-2.05676	7.31593	0.00163374	0.010947	0.514702
BUE60_21675	catalase	-2.41448	-0.418833	1.46582	5.74154	0.00163971	0.0109743	0.333544
BUE60_06365	uroporphyrinogen-III C-methyltransferase	-0.733673	-1.0058	-2.16848	6.62818	0.00167401	0.0111909	0.566521
BUE60_08435	DUF2897 domain-containing protein	-3.72506	3.2987	-3.72506	5.59046	0.0016829	0.0112245	0.327602
BUE60_17235	dihydrorhizobitoxine desaturase	-0.272477	-3.2725	-3.45166	5.68996	0.00168219	0.0112245	0.465634
BUE60_08330	MFS transporter	-4.622	-1.14264	1.21269	5.21285	0.00170225	0.0113405	0.289085
BUE60_14165	LysR family transcriptional regulator	-0.692274	-4.52604	1.67049	5.3595	0.00172285	0.0114645	0.40504
BUE60_22425	chromosomal replication initiation protein DnaA	-0.46389	-1.4437	-2.96373	6.30734	0.00174882	0.0116241	0.767279
BUE60_16120	NAD-dependent malic enzyme	-1.06332	-1.27675	-1.25259	8.17198	0.00178773	0.0118691	0.82794
BUE60_12615	hypothetical protein	-5.35201	-5.35201	-0.119812	5.09324	0.0018153	0.0120383	0.519901
BUE60_13435	peroxide stress protein YaaA	-0.13618	-1.23844	-6.17349	5.82083	0.00184831	0.0122432	0.50111
BUE60_25470	glutamate carboxypeptidase	-0.875969	-1.5019	-3.02223	6.27013	0.00185078	0.0122456	0.60465
BUE60_18320	transporter	-3.67397	1.29232	1.892	5.1675	0.0018617	0.0123038	0.177527
BUE60_22480	F0F1 ATP synthase subunit A	-0.702449	-2.08851	-1.97516	7.25407	0.00187888	0.0124031	0.586999
BUE60_08880	DEAD/DEAH box helicase	1.28405	0.640741	-5.25782	5.93486	0.00193636	0.0127681	0.454238
BUE60_10615	ligand-gated channel	-0.292265	-0.277825	1.71052	5.44051	0.00194091	0.0127835	0.443946
BUE60_14355	histidine/lysine/arginine/ornithine ABC transporter ATP-binding protein	-0.341405	-2.47029	-1.50343	7.09343	0.00196309	0.0129149	0.652812
BUE60_05345	UDP-N-acetylmuramate--L-alanine ligase	-0.302375	-0.343265	-1.72448	7.5821	0.00197599	0.0129851	0.479727
BUE60_16980	phenylalanine--tRNA ligase subunit beta	-0.5126	-1.03771	-2.29342	6.07507	0.00199002	0.0130625	0.747097
BUE60_04275	hypothetical protein	0	4.59496	6.72963	5.48468	0.00199718	0.0130946	0.273366
BUE60_01750	anthranilate synthase component I	-0.642173	-1.22256	-1.92123	7.09874	0.00201195	0.0131765	0.66967
BUE60_16735	acyltransferase	0.520394	-1.75662	0.245114	6.50153	0.00202155	0.0132096	0.51899
BUE60_25350	hypothetical protein	0.148158	-1.12287	-2.06439	6.89336	0.00202033	0.0132096	0.543629
BUE60_00515	glycosyl hydrolase	0.207028	-0.21416	-2.09412	6.63266	0.00202443	0.0132135	0.615708
BUE60_14885	5'/3'-nucleotidase SurE	-1.14933	-2.88753	-0.632703	7.17144	0.00204895	0.0133585	0.629459
BUE60_06560	peptidase	-5.48615	0.61096	-5.48615	5.36414	0.00206764	0.0134652	0.323449
BUE60_19700	molecular chaperone HtpG	-0.309901	-0.566997	-1.49265	7.66582	0.00207471	0.0134928	0.640487
BUE60_20500	LysR family transcriptional regulator	-0.633181	-2.85793	-0.897493	6.61934	0.00207652	0.0134928	0.628389
BUE60_08350	ribosomal protein L3 N(5)-glutamine methyltransferase	-0.234004	-0.550417	-2.08841	7.03758	0.00208149	0.0135038	0.634465
BUE60_18365	DNA polymerase III subunit chi	0.754223	-0.237796	2.67557	7.13494	0.00208288	0.0135038	0.342314
BUE60_07645	type II secretion system protein F	-2.56014	-6.19426	-0.844784	5.52364	0.00209597	0.0135583	0.506469
BUE60_21495	DEAD/DEAH box helicase	-0.585636	-1.44832	-2.4762	6.60029	0.0020937	0.0135583	0.610579
BUE60_08510	hypothetical protein	-0.0153274	-1.07901	1.9716	5.69399	0.00210096	0.0135754	0.338654
BUE60_11330	hypothetical protein	-0.384608	-5.73776	-5.73776	5.2846	0.00210938	0.0136147	0.409453
BUE60_00510	hydrolase	-0.00256755	-0.769721	-3.6181	6.32536	0.00211496	0.0136355	0.473014
BUE60_22515	F0F1 ATP synthase subunit epsilon	-0.786823	-1.55226	-2.38007	7.46734	0.00213659	0.0137596	0.625669
BUE60_28370	hypothetical protein	-0.851886	-3.20165	2.42151	4.88282	0.00214045	0.0137692	0.40661
BUE60_12340	hypothetical protein	-0.660062	-5.85956	0.815301	5.96796	0.00215707	0.0138607	0.301463
BUE60_17475	1-(5-phosphoribosyl)-5-[(5- phosphoribosylamino)methylideneamino]imidazole-4- carboxamide isomerase	-0.832396	-1.49683	-2.55943	7.18202	0.00221725	0.0142159	0.604878
BUE60_26545	GntR family transcriptional regulator	0.246285	-0.777774	-3.33252	6.2951	0.00221592	0.0142159	0.522176
BUE60_07015	histidine--tRNA ligase	-0.72238	-1.32892	-1.18161	7.47191	0.00222614	0.0142572	0.717927
BUE60_22305	general secretion pathway protein GspH	-4.52172	1.70336	-4.52172	5.23992	0.00222873	0.014258	0.180869
BUE60_09735	30S ribosomal protein S14	-0.665276	-0.988363	-2.79045	8.73834	0.00225164	0.0143887	0.57199
tauB	taurine transporter ATP-binding subunit	0.00265407	-4.64179	1.95905	5.63449	0.00226697	0.0144706	0.308493
BUE60_11260	hypothetical protein	-0.346113	-5.41835	0.486488	5.58402	0.00234039	0.0148901	0.337049
BUE60_12310	DNA-binding protein	-0.030219	0.995312	-6.46877	6.61379	0.00233896	0.0148901	0.252145
BUE60_18405	glutathione S-transferase	-0.201774	-0.20005	-2.56554	6.49999	0.0023389	0.0148901	0.478244
BUE60_20660	calcium:proton antiporter	-0.29109	-1.4693	1.94309	5.76965	0.00236564	0.0150342	0.370642
BUE60_01950	TIGR00701 family protein	0.124702	0.0696994	-5.89002	5.90677	0.00238601	0.0151305	0.257626
BUE60_15305	threonine synthase	-0.0206957	-0.81613	-1.44041	7.37424	0.00238419	0.0151305	0.624293
BUE60_23020	multidrug DMT transporter permease	-1.21055	-3.4301	0.845577	5.6632	0.00241143	0.0152751	0.422423
BUE60_22800	coronatine cluster, hypothetical protein	-5.36156	-5.36156	1.28228	5.62154	0.00243453	0.0154045	0.211274
BUE60_10770	ethanolamine utilization protein EutG	-0.395792	-0.645843	-1.76011	8.12628	0.00245153	0.0154952	0.683124
BUE60_20975	3',5'-cyclic-AMP phosphodiesterase	-0.221843	-0.610931	-2.09821	7.68342	0.00247098	0.0156011	0.582797
BUE60_23870	phaseolotoxin culster, ornithine carbamoyltransferase; OCTase, argK	-1.78115	-1.67174	-1.03594	10.147	0.00251948	0.01589	0.741158
BUE60_06615	histidine kinase	-0.608629	-0.690379	-1.95462	7.11608	0.00254885	0.016047	0.622862
BUE60_06815	magnesium/cobalt efflux protein	-0.473701	-1.00153	-2.38214	7.59893	0.00254991	0.016047	0.747782
BUE60_14315	topoisomerase II	0.0680332	-0.754312	-6.3794	6.10197	0.00256062	0.0160969	0.333068
BUE60_01165	YbaB/EbfC family nucleoid-associated protein	-1.22634	-0.57928	-2.72866	8.61964	0.00256802	0.0161085	0.749133
BUE60_21385	UDP-N-acetylmuramate:L-alanyl-gamma-D-glutamyl- meso-diaminopimelate ligase	-0.799935	-1.62073	-2.33801	6.60757	0.00256536	0.0161085	0.644315
BUE60_11780	hypothetical protein	-0.808908	-0.384817	-1.73455	6.79561	0.00257968	0.0161641	0.813718
BUE60_10925	phosphonate metabolism transcriptional regulator PhnF	1.72116	-0.710179	3.74804	6.07009	0.00260239	0.0162888	0.367934
BUE60_12235	chemotaxis protein CheW	0.792588	1.21915	0.773092	8.20887	0.00260963	0.0163165	0.178473
BUE60_10150	histidine kinase	-0.300571	-1.68078	-1.12354	6.77824	0.00262799	0.0164136	0.697887
BUE60_08835	DNA-binding response regulator	-0.729123	-2.13868	-5.75888	5.30159	0.00267534	0.0166914	0.570462
BUE60_05470	hypothetical protein	-1.31242	-4.88619	1.58844	5.5102	0.00270054	0.0168305	0.349583
BUE60_11795	protein-(glutamine-N5) methyltransferase, release factor-specific	0.138979	0.522325	1.21722	7.68729	0.00273156	0.0170055	0.173499
BUE60_25620	transposase	0.0977514	0.719024	-6.26712	6.39096	0.00273954	0.0170369	0.207083
BUE60_24935	hypothetical protein	0	4.56235	6.55746	5.39748	0.00276452	0.0171738	0.327491
BUE60_20530	helix-turn-helix transcriptional regulator	0	0	6.48517	5.19054	0.00280155	0.0173852	0.264614
BUE60_22120	4-aminobutyrate transaminase	0.418576	-4.71782	-0.304794	5.14593	0.00283891	0.0175982	0.550674
BUE60_02740	TonB-dependent receptor	-1.54193	-1.29856	-0.280975	11.3755	0.00285461	0.0176752	0.63464
BUE60_10585	dTDP-4-dehydrorhamnose reductase	-1.15214	-0.930372	-2.8316	6.40528	0.00285742	0.0176752	0.431024
BUE60_18410	hypothetical protein	-5.56566	-5.56566	-5.56566	4.79174	0.0028792	0.0177909	0.481916
BUE60_01935	histidine triad nucleotide-binding protein	0.51096	0.55477	-6.20256	6.39415	0.0029034	0.0179213	0.202235
BUE60_08580	oxygen-independent coproporphyrinogen III oxidase	-1.48632	-1.1896	-0.0969069	10.9653	0.00293166	0.0180573	0.696405
BUE60_14290	aspartate kinase	-0.654018	-1.40502	-2.30066	6.6858	0.00292878	0.0180573	0.686406
BUE60_21970	SAM-dependent methyltransferase	-2.47282	0.131998	-4.99688	5.01014	0.00297145	0.0182829	0.595262
BUE60_09440	AMP-binding protein	0.966933	0.979143	4.69593	5.49677	0.00303376	0.0186465	0.46426
BUE60_14200	SDR family oxidoreductase	-5.43236	-0.37413	-0.320636	5.37029	0.00314712	0.0193228	0.503167
BUE60_08615	cobalamin biosynthesis protein CobQ	0.112195	0.557661	-2.46795	6.89731	0.00319528	0.0195977	0.355474
BUE60_08400	GntR family transcriptional regulator	-0.6448	-1.36891	-2.14495	6.56473	0.00321389	0.019691	0.701984
BUE60_09705	50S ribosomal protein L16	-0.288431	-1.52416	-0.985108	9.39104	0.00322035	0.0197057	0.657938
BUE60_16000	aspartyl beta-hydroxylase	0.271916	-0.447214	-2.61668	6.79448	0.00322308	0.0197057	0.513671
BUE60_01810	hypothetical protein	-1.84934	-5.89019	1.65959	6.27188	0.00330546	0.020188	0.243284
BUE60_18330	glycine dehydrogenase (aminomethyl-transferring)	-0.248353	-0.663208	-1.11113	7.94091	0.00333442	0.0203435	0.691114
BUE60_06690	ribonuclease PH	-0.621803	-1.21642	-2.07956	7.11448	0.00334573	0.020391	0.700306
BUE60_25610	GntR family transcriptional regulator	-1.74605	-0.655558	-6.335	5.72764	0.00335565	0.02043	0.61902
BUE60_08845	endonuclease III	0.695212	-0.923472	-5.20618	5.45161	0.00336639	0.0204739	0.390615
BUE60_18940	poly(hydroxyalkanoate) granule-associated protein	-0.529919	-0.617389	-1.3586	8.26055	0.00337753	0.0205201	0.732358
BUE60_14455	threonylcarbamoyl-AMP synthase	-0.251234	-2.70911	-1.1366	6.69998	0.00338144	0.0205223	0.565332
BUE60_02975	ArtI protein	0.230747	0.791843	-1.57614	7.24015	0.00340803	0.0206621	0.352544
BUE60_11265	hypothetical protein	-4.03619	-4.03619	1.50526	4.89663	0.00344679	0.0208691	0.378723
BUE60_12535	FAD-dependent oxidoreductase	-0.723591	-0.954951	-2.62994	6.25208	0.00345299	0.0208691	0.573677
BUE60_12920	glycosyl transferase family 1	-0.390717	-0.965797	-1.98206	6.54442	0.00344997	0.0208691	0.565932
BUE60_21255	LysR family transcriptional regulator	-3.44397	0.549557	2.99109	5.38025	0.003489	0.0210648	0.400059
BUE60_04890	AraC family transcriptional regulator	0.185365	-0.52785	-5.4897	5.52308	0.00349418	0.0210741	0.311265
BUE60_13405	ATP-dependent RNA helicase RhlB	-0.186979	0.678473	-0.778836	7.39547	0.00349884	0.0210803	0.462554
BUE60_02570	transcription elongation factor GreA	0.838534	-0.121686	-2.3813	7.00134	0.00350496	0.0210953	0.463083
BUE60_03305	aspartate ammonia-lyase	-0.475721	-0.837955	-1.4967	7.54897	0.00353822	0.0212734	0.663946
BUE60_10465	cystathionine beta-lyase	-3.49373	-1.89784	-5.35557	4.85773	0.00354574	0.0212745	0.68872
BUE60_12345	ABC transporter ATP-binding protein	-0.39983	-1.48485	-1.53368	6.40252	0.00354265	0.0212745	0.638113
BUE60_06245	ABC transporter	1.92881	0.135864	3.96155	5.39662	0.00354987	0.0212772	0.516891
BUE60_04975	dihydrolipoamide succinyltransferase	-0.1996	-0.247712	-1.41547	8.769	0.00355947	0.0212775	0.602407
BUE60_09750	50S ribosomal protein L18	-0.670823	-1.5989	-2.4326	8.44163	0.00356093	0.0212775	0.732569
BUE60_16495	2OG-Fe(II) oxygenase	-3.062	1.14317	-0.914825	5.44505	0.00355717	0.0212775	0.460112
BUE60_26875	50S ribosomal protein L28	-0.364588	-0.986534	-2.78002	8.69695	0.00359535	0.021461	0.74286
BUE60_14250	hypothetical protein	0.171568	-6.57775	-1.64349	6.18153	0.00364871	0.0217571	0.365489
BUE60_18455	histidinol dehydrogenase	0.613563	0.0649466	-1.7472	6.09049	0.00370228	0.0220539	0.46782
BUE60_24960	hypothetical protein	-0.069099	1.07535	-0.852124	8.49198	0.00371082	0.0220821	0.438089
BUE60_03610	hypothetical protein	-0.000113327	-2.26111	-6.0636	5.69592	0.00372227	0.0221275	0.403218
thyA	thymidylate synthase	-0.0592105	0.219369	-1.50153	9.15382	0.00373078	0.0221554	0.56008
BUE60_15055	ArsC family reductase	0.484377	-0.325806	-5.63916	5.75408	0.00373766	0.0221735	0.34463
BUE60_24705	hypothetical protein	-0.704359	-1.70448	-2.0132	6.39902	0.00376942	0.022339	0.6882
BUE60_05350	D-alanine--D-alanine ligase	-0.490858	-0.815508	-2.09129	6.89321	0.00382482	0.0226442	0.743896
BUE60_00535	hypothetical protein	-0.315173	0.756868	-6.08079	6.15902	0.00383886	0.0227041	0.280598
BUE60_01860	hypothetical protein	-3.1116	-0.702648	-6.41781	5.67722	0.00385754	0.0227681	0.460514
BUE60_10505	6,7-dimethyl-8-ribityllumazine synthase	-0.655873	0.523989	-3.14813	6.82359	0.00385416	0.0227681	0.415802
BUE60_24260	DNA polymerase V subunit UmuC	-0.420323	-2.32084	-2.46877	6.15536	0.00387648	0.0228566	0.649284
BUE60_08360	hypothetical protein	-1.55328	-7.12503	-2.51121	6.07744	0.00388572	0.0228879	0.674729
BUE60_25740	lysine transporter LysE	-1.20194	-2.32571	-5.8558	5.26874	0.00390072	0.0229529	0.457346
BUE60_03580	MFS transporter	-0.660916	-1.59431	2.42023	5.61712	0.00390751	0.0229695	0.448649
BUE60_24385	pyridine nucleotide-disulfide oxidoreductase	-0.151731	-1.57008	-2.73779	6.09549	0.00393815	0.0231262	0.66854
BUE60_03290	5-(carboxyamino)imidazole ribonucleotide mutase	-0.737329	-1.08469	-6.72733	6.10226	0.00395723	0.0232147	0.302671
BUE60_07120	preprotein translocase subunit YajC	-0.521022	-1.0556	-7.25771	6.58448	0.00400193	0.0234532	0.371468
BUE60_11110	tRNA (uridine(54)-C5)-methyltransferase TrmA	-0.610702	-2.95674	1.08979	5.89631	0.00401904	0.0235059	0.395954
BUE60_28005	alpha/beta hydrolase	1.85393	0.525923	-5.02703	5.98494	0.00401887	0.0235059	0.348264
BUE60_10115	transcriptional regulator	-0.212194	-2.38605	0.637113	6.21735	0.00414813	0.0242364	0.339427
BUE60_08425	orotidine 5'-phosphate decarboxylase	-0.581882	-2.73935	-3.01636	6.69131	0.00419529	0.0244842	0.607612
nudF	ADP-ribose diphosphatase	-0.253325	-0.746587	-2.36413	7.3476	0.00419898	0.0244842	0.611937
BUE60_01445	multidrug transporter subunit MdtB	-0.857961	-1.58614	1.30973	5.48648	0.00426569	0.0248482	0.540886
BUE60_18515	LPS export ABC transporter periplasmic protein LptC	-0.36418	-1.14663	-3.35703	6.34125	0.00433655	0.0252356	0.753303
BUE60_05135	MFS transporter	-0.546828	-0.657983	1.32963	5.75453	0.00434406	0.0252539	0.450498
BUE60_12390	uroporphyrinogen-III synthase	-0.223741	-1.02828	-3.26575	6.83107	0.00435767	0.0253077	0.596227
BUE60_07385	GTPase HflX	-0.919632	-1.26839	-1.80212	7.73824	0.00437281	0.0253702	0.556262
BUE60_02155	two-component system sensor histidine kinase NtrB	-0.488068	-0.226275	-3.5419	5.9248	0.00438379	0.0254069	0.36764
BUE60_04550	pyrimidine utilization protein B	0	4.77906	5.35817	4.90422	0.00439229	0.0254069	0.300639
BUE60_07490	rod shape-determining protein RodA	-0.780459	-5.54095	-0.863385	5.3073	0.00438808	0.0254069	0.48999
BUE60_24955	hypothetical protein	0.183016	0.453233	-6.13292	6.2173	0.00442269	0.0255572	0.195636
BUE60_09535	16S rRNA (uracil(1498)-N(3))-methyltransferase	0.104939	1.16458	2.03221	6.61522	0.00443721	0.0255901	0.169172
BUE60_19505	3-hydroxybutyryl-CoA dehydratase	-0.828064	-1.41285	-6.32913	5.73906	0.00443661	0.0255901	0.401386
BUE60_04845	3-isopropylmalate dehydrogenase	-0.0335422	-0.529295	-1.73023	7.28751	0.00449863	0.0259185	0.442401
BUE60_15605	conjugal transfer protein	-0.74789	-0.754995	-1.47463	8.25254	0.00457495	0.026306	0.723908
BUE60_21750	hypothetical protein	0.639211	-0.00417567	-2.73876	6.44364	0.00457471	0.026306	0.408232
BUE60_20860	carbamoyltransferase	-0.500611	-1.53149	-1.90565	6.74054	0.00459506	0.0263954	0.670498
BUE60_01410	alpha-1,4-glucan--maltose-1-phosphate maltosyltransferase	0.137095	1.36404	1.87783	6.23389	0.00460109	0.0263972	0.141586
BUE60_15180	hypothetical protein	0.0769927	-5.74827	-5.74827	5.42152	0.00460448	0.0263972	0.329642
BUE60_12400	DNA-binding response regulator	1.00291	0.702932	-1.00627	7.54121	0.00468298	0.0268207	0.434571
BUE60_07460	octanoyltransferase	-0.481636	-0.186518	-1.68752	7.2107	0.0046927	0.0268499	0.501287
BUE60_16730	hypothetical protein	-0.593151	-0.518791	-6.50064	6.06786	0.00471103	0.0269281	0.360975
BUE60_13695	hypothetical protein	0.0785105	0.849451	-1.94417	6.77984	0.00472765	0.0269965	0.314962
BUE60_05230	tryptophan--tRNA ligase	-1.06555	-1.23552	-2.73836	6.542	0.00478007	0.0272154	0.639517
BUE60_20040	hypothetical protein	-0.326224	-1.71762	-2.52	8.9485	0.00477952	0.0272154	0.646917
BUE60_20575	tRNA-specific adenosine deaminase	-1.40623	0.105901	-6.12718	5.80679	0.00477906	0.0272154	0.402103
BUE60_04620	hypothetical protein	-0.0174283	-5.75458	-5.75458	5.40403	0.00480241	0.0273157	0.253982
fliI_2	flagellum-specific ATP synthase FliI	-0.648184	-0.240342	-2.49688	6.89268	0.00481191	0.027343	0.406178
BUE60_01095	xanthine dehydrogenase molybdopterin binding subunit	-0.139844	-0.751066	-1.30563	7.15429	0.00486101	0.0275949	0.803087
BUE60_07855	ATPase	2.43067	2.71911	-0.0773525	6.16194	0.0048964	0.0277686	0.609339
BUE60_05395	hypothetical protein	-0.488006	-1.62052	-1.815	6.59337	0.00497277	0.0281742	0.779588
BUE60_24040	hypothetical protein	-5.1706	1.78791	-5.1706	5.67362	0.00499484	0.0282716	0.183514
BUE60_00750	manganese ABC transporter ATP-binding protein	-4.10869	-4.10869	1.12074	4.80256	0.00510513	0.0288677	0.367239
BUE60_12485	hypothetical protein	-0.566122	0.280434	-2.69784	6.27598	0.0051143	0.0288913	0.359297
BUE60_20305	pilus assembly protein PilZ	-0.482225	-6.62075	-1.95352	5.97543	0.00514622	0.0290433	0.32864
BUE60_08750	DeoR/GlpR family transcriptional regulator	-0.935509	-1.1017	-3.63023	6.14577	0.00522045	0.0294336	0.484891
BUE60_09280	glycosyl transferase	0.360544	0.949986	-1.07787	6.60908	0.00522879	0.0294519	0.288562
BUE60_20070	LysR family transcriptional regulator	-0.385526	-5.67795	0.165782	5.66928	0.00523987	0.0294857	0.293335
BUE60_15255	hypothetical protein	-0.192694	-2.13776	-2.13422	6.61774	0.00525127	0.0295212	0.681584
BUE60_26720	cytochrome c biogenesis protein CcmE	-4.56805	0.370563	1.48638	5.43187	0.00530781	0.0298102	0.236834
BUE60_15005	di-trans,poly-cis-decaprenylcistransferase	0.0243688	-0.452527	-1.88453	7.4546	0.00532214	0.0298328	0.646422
BUE60_29010	LysR family transcriptional regulator	0.420545	-2.17159	4.04104	5.1079	0.00531774	0.0298328	0.455765
BUE60_10935	phosphonate ABC transporter substrate-binding protein	-0.469608	-5.58367	-2.06496	5.26988	0.0053432	0.0299219	0.509563
BUE60_25200	phosphoglycerate mutase	-1.30831	-1.28342	-3.87923	6.71993	0.00538925	0.0301507	0.797783
BUE60_06695	orotate phosphoribosyltransferase	-0.878059	-0.313223	-6.44238	6.00821	0.00544076	0.0304095	0.623688
BUE60_06015	type III secretion protein	-1.53621	-3.71813	2.74647	5.32349	0.0054802	0.0306004	0.42977
BUE60_06420	ATP-dependent Clp protease adapter ClpS	-1.30342	0.181731	-2.39072	7.86598	0.00550232	0.0306648	0.488584
BUE60_20355	50S ribosomal protein L32	-6.57934	-6.57934	-0.290838	5.82968	0.00550128	0.0306648	0.261615
BUE60_17770	integrase	0.0889913	-1.05521	-2.73028	5.74471	0.00553676	0.0308129	0.662951
BUE60_21485	nuclease	-1.05486	-0.971392	-6.94204	6.22172	0.00553951	0.0308129	0.581145
BUE60_11965	hypothetical protein	-1.15236	-2.93404	-7.03774	6.05712	0.00564221	0.031324	0.485082
BUE60_28810	NAD-dependent deacylase	-0.734753	-2.68986	-5.78307	5.29202	0.00563732	0.031324	0.556589
BUE60_18180	hypothetical protein	0.915204	-0.804351	-5.94025	6.05622	0.00567028	0.0314497	0.323964
BUE60_12815	2-methylcitrate synthase	-1.34614	-1.60918	-3.40645	6.34795	0.00569689	0.0315671	0.462742
BUE60_07950	diaminopimelate decarboxylase	-0.235193	-0.703567	-1.75617	7.18196	0.00570711	0.0315935	0.656425
BUE60_02180	TonB-dependent receptor	0.12023	-4.13258	1.32907	5.09943	0.00571341	0.0315982	0.35587
BUE60_16660	EscI/YscI/HrpB family type III secretion system inner rod protein	-0.132678	-6.19828	-1.96461	5.77292	0.00573302	0.0316764	0.378878
BUE60_04720	FAD-dependent oxidoreductase	-0.257967	-0.649687	-2.36932	6.886	0.00580677	0.0320411	0.576666
BUE60_09895	hypothetical protein	-1.85382	-5.91994	-5.91994	5.12507	0.00581561	0.0320411	0.575904
BUE60_22635	urea ABC transporter permease subunit UrtB	-1.8484	-1.96479	1.48316	5.16558	0.00581086	0.0320411	0.431459
BUE60_03310	sodium:alanine symporter	-0.618096	-0.950393	-1.97059	6.98096	0.00582264	0.0320494	0.653716
BUE60_00605	RND transporter	0.631611	-3.65435	2.52654	5.30191	0.00588442	0.0323587	0.247617
BUE60_17625	molybdenum ABC transporter ATP-binding protein	-0.576627	-5.17704	-0.00499504	5.26472	0.00592132	0.0325308	0.360341
BUE60_00800	non-ribosomal peptide synthetase	-0.651112	-1.08517	1.26259	5.55124	0.00602535	0.0330397	0.653714
BUE60_13350	quinone oxidoreductase	-1.76449	-0.0158492	0.831793	6.3742	0.00602206	0.0330397	0.393374
BUE60_03530	acyltransferase	-2.38318	-0.343409	1.5483	5.20499	0.00603423	0.0330571	0.439738
BUE60_24315	DNA-formamidopyrimidine glycosylase	0.342153	0.0401546	-1.93486	7.53889	0.00606984	0.0332208	0.339182
BUE60_18325	glycine cleavage system protein H	0.430778	0.107547	-2.45395	7.09054	0.00610834	0.0333999	0.39383
BUE60_01980	hypothetical protein	0.453045	1.50467	0.737775	9.02753	0.00611554	0.0334078	0.0620649
BUE60_06455	cupin	-0.928103	-0.72428	0.682256	6.92706	0.00617497	0.0337007	0.384056
BUE60_14110	copper oxidase	-5.54417	0.382749	-0.289834	5.63023	0.00618494	0.0337233	0.323932
BUE60_10645	coronafacic acid synthetase cfa7	0.00890411	-0.0919241	-1.51781	6.66547	0.00620631	0.0337446	0.525568
BUE60_23605	3-beta hydroxysteroid dehydrogenase	0.0236055	-0.438868	-3.32948	5.9456	0.00620601	0.0337446	0.469088
BUE60_27010	aldehyde dehydrogenase	-2.50886	-4.91725	0.735169	5.14212	0.00619478	0.0337446	0.532825
BUE60_29140	pectate lyase	0.850474	-2.96379	3.89509	5.55535	0.00621648	0.0337683	0.527465
mdoD	glucan biosynthesis protein D	0.185528	-0.638617	-1.09703	7.29752	0.00623412	0.0338324	0.631717
BUE60_21130	chemotaxis protein	0.709489	0.694266	2.49336	5.55385	0.00628735	0.0340893	0.340401
BUE60_16260	sigma-54-dependent Fis family transcriptional regulator	-1.44753	-4.60524	0.68271	5.0139	0.00631254	0.0341939	0.517418
BUE60_07065	iron-sulfur cluster assembly protein IscA	-0.338691	-0.856538	-6.29072	5.90016	0.00632256	0.0342162	0.494484
BUE60_18700	tol-pal system-associated acyl-CoA thioesterase	-1.18042	-0.614604	-6.31186	5.79632	0.0063509	0.0343375	0.525256
BUE60_04740	macrolide ABC transporter permease/ATP-binding protein MacB	-2.7148	-3.16547	-0.191977	5.7808	0.00636582	0.0343861	0.502359
BUE60_10650	coronafacic acid synthetase cfa6	-0.0841859	-0.28105	-1.22697	7.09343	0.00637655	0.034412	0.689801
BUE60_00610	multidrug efflux RND transporter permease subunit	-0.636538	-2.13614	1.31206	4.99211	0.00644142	0.0347297	0.536798
BUE60_06185	RNA polymerase subunit sigma	0.18426	0.119508	-5.44921	5.61865	0.00647164	0.0348511	0.298219
BUE60_22585	hypothetical protein	-0.766352	-5.36202	-5.36202	4.99348	0.00647595	0.0348511	0.436133
BUE60_11995	methionine biosynthesis protein MetW	-0.0543421	-1.01246	-3.35563	6.41491	0.00648782	0.0348826	0.564689
BUE60_23900	hypothetical protein	0	4.15472	0	4.22492	0.00657288	0.0353072	0.130435
BUE60_03730	succinyl-CoA--3-ketoacid-CoA transferase	0.513491	1.0232	-0.793292	8.23987	0.00659668	0.0353694	0.42063
BUE60_29130	chemotaxis protein	0.346712	0.930803	-0.367265	8.06637	0.00659662	0.0353694	0.406223
BUE60_01725	spermidine/putrescine ABC transporter substrate-binding protein	-1.30437	0.124302	-0.642267	7.44704	0.00673441	0.0360745	0.60696
BUE60_15960	cobalamin biosynthesis protein CobW	-1.04692	-2.04727	-3.12297	5.78116	0.00676891	0.0362258	0.610624
BUE60_10190	peroxiredoxin	-0.0108015	-0.674699	-1.59207	8.17537	0.00682543	0.0364946	0.646064
BUE60_00560	PAS domain-containing sensor histidine kinase	-1.79909	-1.42889	-5.79766	5.23622	0.00696265	0.037194	0.531266
BUE60_11685	3-octaprenyl-4-hydroxybenzoate decarboxylase	0.124782	-0.838304	-1.47844	6.6557	0.00710568	0.0378883	0.518904
BUE60_24015	DNA-binding response regulator	-0.474468	-1.86909	-5.21274	5.05681	0.00709933	0.0378883	0.476711
BUE60_02465	SAM-dependent methyltransferase	-0.323616	-5.46128	0.217543	5.54116	0.00716698	0.03818	0.409629
BUE60_20880	glycosyltransferase	0.00337481	-5.41787	-0.506101	5.43861	0.00719244	0.0382804	0.40157
BUE60_09300	oxidoreductase	0.346363	0.655558	-1.13008	7.84634	0.00721122	0.0383452	0.432611
BUE60_21745	Xaa-Pro aminopeptidase	-0.190827	-1.76107	0.455819	6.71341	0.00724216	0.0384744	0.407278
BUE60_23690	hypothetical protein	-6.26313	-0.112534	-1.49394	5.81635	0.00726182	0.0385435	0.399419
BUE60_18270	response regulator	-1.15305	-1.56077	-0.450955	12.2805	0.00727175	0.0385609	0.643707
BUE60_08515	hypothetical protein	-3.5697	-3.5697	2.51866	5.07856	0.00734462	0.0389117	0.251759
BUE60_02350	phaseolotoxin culster, hypothetical protein	-1.89433	-6.49622	-2.3928	5.58046	0.00742228	0.0392872	0.592005
BUE60_20420	biopolymer transporter ExbB	0.357725	0.0823908	-2.67457	6.55187	0.00749197	0.0396199	0.559292
BUE60_20895	toluene tolerance protein	-3.14943	-5.70767	-1.03806	5.1616	0.00754689	0.039874	0.707457
BUE60_27185	iron ABC transporter permease	-1.72248	-4.71085	0.811313	5.09526	0.00757121	0.0399661	0.431191
BUE60_16690	EscC/YscC/HrcC family type III secretion system outer membrane ring protein	-0.813072	-0.620947	1.04933	5.85143	0.00761204	0.0401107	0.448568
BUE60_22785	coronatine cluster, hypothetical protein	0.147255	-1.25008	-2.5459	6.83469	0.00761244	0.0401107	0.693565
BUE60_18155	phosphoglycerate kinase	-0.251583	-0.313267	-1.94338	7.20487	0.00765579	0.0403024	0.602417
BUE60_01115	cell division protein ZipA	-0.556938	-0.722753	-1.43621	7.68448	0.00769968	0.0404903	0.74025
BUE60_25075	MFS transporter	0.544512	-1.02412	2.86614	5.3845	0.00770546	0.0404903	0.294597
BUE60_07890	peptidase C26	-3.43716	-1.71617	-6.0092	5.22859	0.00771252	0.0404907	0.414604
BUE60_22645	urea ABC transporter ATP-binding protein UrtD	-0.956737	0.452575	3.16021	5.58011	0.00775504	0.0406771	0.466505
BUE60_04025	ABC transporter substrate-binding protein	0.628852	1.20609	3.46745	6.51816	0.007764	0.0406873	0.491015
BUE60_20705	TetR family transcriptional regulator	-0.371494	-1.40916	-5.63869	5.37379	0.00786625	0.0411859	0.501735
BUE60_01320	alpha-ketoglutarate permease	-1.52981	-0.310426	1.41331	5.69641	0.00789363	0.0412919	0.318929
BUE60_17150	hypothetical protein	1.39449	-5.56406	-5.56406	5.83577	0.00795785	0.0415903	0.206365
BUE60_00840	PvdJ/PvdD/PvdP-like protein	-3.96192	-1.47535	1.03909	4.76665	0.00797877	0.0416621	0.332429
BUE60_13990	trehalose phosphatase	-1.12446	-3.11241	0.812549	5.89026	0.00800206	0.0417461	0.483433
BUE60_05185	peptidylprolyl isomerase	2.11888e-05	-0.865118	-6.18161	5.91371	0.00808032	0.0421165	0.236116
BUE60_16615	type III chaperone ShcM	-5.2974	-5.2974	-5.2974	4.67933	0.00809229	0.042141	0.417201
BUE60_24060	50S ribosomal protein L27	-1.5736	-0.991203	-2.84066	7.69878	0.00813696	0.0423356	0.505644
BUE60_12365	anti-RNA polymerase sigma 70 factor	-0.791656	-1.07207	0.131621	9.75713	0.00826802	0.0429789	0.625045
BUE60_10485	MFS transporter	-0.407052	-0.207916	-6.08629	5.86527	0.00827713	0.0429877	0.245184
BUE60_26325	sulfurtransferase	-2.12958	-0.502764	-6.11568	5.56289	0.00842075	0.0436944	0.709634
BUE60_09695	50S ribosomal protein L22	0.360324	-2.71563	-2.60501	7.40039	0.00846167	0.0438675	0.608441
BUE60_08105	pilus assembly protein PilZ	0.363235	-2.3151	-1.86535	6.48957	0.00854723	0.0442715	0.448097
BUE60_00355	transcription elongation factor GreAB	1.06257	-4.79987	-4.79987	5.19447	0.00858778	0.044323	0.261297
BUE60_12060	hypothetical protein	-0.0250825	-0.615626	-2.04228	7.44064	0.0085823	0.044323	0.497688
BUE60_17250	homoserine O-succinyltransferase	-1.23569	-1.35967	-5.72858	5.27296	0.0085765	0.044323	0.521029
BUE60_26530	peptide transporter	-0.864906	-1.27922	1.25428	5.33314	0.00857353	0.044323	0.530677
BUE60_01260	3-oxoadipyl-CoA thiolase	0.27887	0.473647	1.84749	6.04691	0.00865642	0.0446376	0.225241
BUE60_11945	transcriptional regulator	0.143617	-0.572532	-5.75362	5.68867	0.00866443	0.0446392	0.352583
BUE60_01155	amino acid ABC transporter substrate-binding protein	-0.109743	-0.722392	1.76581	6.0781	0.00867586	0.0446584	0.37243
BUE60_01675	molecular chaperone SurA	-0.842228	-1.07613	-2.12646	6.89971	0.00875057	0.0449624	0.632049
BUE60_20865	glycosyl transferase	-0.869432	-1.92639	0.151911	6.43982	0.0087582	0.0449624	0.644999
BUE60_29235	transposase	-4.92447	2.15458	-4.92447	5.77507	0.00874632	0.0449624	0.189201
BUE60_10270	AI-2E family transporter	0.833261	0.62433	1.85526	7.02615	0.00881809	0.0451499	0.194746
BUE60_22830	coronamic acid synthetase cmaC	0.555579	-0.355981	-2.34755	7.81693	0.00881226	0.0451499	0.522017
BUE60_26895	bifunctional 4'-phosphopantothenoylcysteine decarboxylase/phosphopantothenoylcysteine synthetase	0.272784	-2.02064	-0.951861	6.25665	0.0088079	0.0451499	0.684507
BUE60_25315	mononuclear molybdenum enzyme YedY	0.866259	0.173129	-1.6346	6.3409	0.00884052	0.0452248	0.421674
BUE60_09780	30S ribosomal protein S13	-0.116283	-1.46993	-1.82878	8.15802	0.00886476	0.0452304	0.650672
BUE60_15740	ornithine decarboxylase	-0.637123	-0.205821	-1.84284	6.94608	0.00886504	0.0452304	0.626828
BUE60_28835	allophanate hydrolase	-0.616335	-0.162937	-1.85248	7.13332	0.008861	0.0452304	0.573282
BUE60_00790	non-ribosomal peptide synthetase	-0.69702	-1.00161	1.43427	5.12881	0.00902076	0.0459844	0.471509
BUE60_20950	DUF3298 domain-containing protein	-0.103181	-0.503102	-1.74487	7.81511	0.00902885	0.0459853	0.46045
BUE60_04575	helix-turn-helix transcriptional regulator	-0.335538	-1.77205	-1.29273	6.37868	0.00908843	0.046248	0.640133
BUE60_04835	3-isopropylmalate dehydratase large subunit	0.113444	-0.396696	-0.98485	8.3088	0.00920465	0.0467984	0.522348
BUE60_23055	two-component sensor histidine kinase	-4.89922	-0.707976	0.761607	5.25609	0.00925186	0.0469972	0.289141
BUE60_21780	EVE domain-containing protein	-0.496609	-0.560513	-6.07791	5.76335	0.00926842	0.0470401	0.383599
BUE60_03760	capsular biosynthesis protein	0.0753845	-4.05342	2.10014	5.2979	0.00931613	0.0472409	0.205497
BUE60_07050	ferredoxin, 2Fe-2S type, ISC system	-5.02231	-5.02231	-5.02231	4.5778	0.00939122	0.04758	0.506505
BUE60_04460	hypothetical protein	-5.12223	-5.12223	-5.12223	4.61957	0.00943395	0.0477547	0.386731
BUE60_06275	RHS repeat-associated core domain-containing protein	-0.455622	-4.56633	1.47867	5.33838	0.00944326	0.0477602	0.172118
BUE60_17720	hypothetical protein	-2.98328	0.54488	3.59369	5.40356	0.00960523	0.048527	0.253036
BUE60_28420	IS110 family transposase	-5.66792	-5.66792	0.850026	5.60037	0.00961162	0.048527	0.196883
BUE60_27640	hypothetical protein	0.994225	-5.96362	-1.14922	6.08086	0.00962232	0.0485387	0.295888
BUE60_01375	methyltransferase	-1.01541	-2.26643	-0.733825	6.1726	0.0096789	0.0487817	0.68378
BUE60_08795	bacterioferritin	0.0924388	-0.5092	-1.81304	7.72896	0.00971053	0.0488985	0.587643
BUE60_06520	NADH-quinone oxidoreductase subunit K	0.416887	-0.346071	-5.62505	5.71183	0.00983205	0.0494246	0.39388
BUE60_17145	GntR family transcriptional regulator	-0.0357255	-1.43994	-1.73812	6.60263	0.00982884	0.0494246	0.609092
BUE60_18680	hypothetical protein	-1.07957	-1.55477	-2.17015	7.34023	0.00997847	0.0501172	0.520757
BUE60_02245	sigma-54-dependent Fis family transcriptional regulator	0.30588	0.0756	-1.19763	7.52968	0.0100032	0.0501979	0.486314
BUE60_03905	type VI secretion protein	0.854308	-0.586745	2.84178	5.46752	0.0100121	0.0501993	0.273373
BUE60_21155	hypothetical protein	-0.604354	-0.974996	-3.08352	7.04197	0.0100515	0.0503529	0.707135
BUE60_18540	PTS IIA-like nitrogen-regulatory protein PtsN	0.14369	0.412937	-1.14066	7.8508	0.0100742	0.0504233	0.402122
BUE60_13600	hypothetical protein	0.478144	-2.26766	-6.02952	5.84215	0.0100985	0.0505013	0.263006
BUE60_16755	protocatechuate 3,4-dioxygenase subunit alpha	-0.111958	-0.959715	-2.53299	7.1246	0.0101331	0.0506304	0.531696
BUE60_00505	glucose-6-phosphate dehydrogenase	0.0642617	0.139165	-1.08769	8.20968	0.0101639	0.0507405	0.480105
BUE60_16255	hypothetical protein	-5.73183	-2.73225	-0.703002	5.24438	0.0102021	0.0508875	0.375424
BUE60_14510	nitrate ABC transporter substrate-binding protein	-3.17651	0.827043	3.09048	5.24497	0.0102159	0.0509126	0.184987
BUE60_20270	peptidoglycan-binding protein	0.0543619	-0.341744	-1.21632	7.29161	0.0103357	0.0514654	0.530639
BUE60_00070	chemotaxis protein CheB	0.168591	0.616482	-5.25214	5.59277	0.0103498	0.0514915	0.310454
BUE60_18580	metalloprotease PmbA	-0.73212	-1.19939	-1.89432	6.60895	0.0103591	0.0514933	0.686773
BUE60_12055	Holliday junction DNA helicase RuvA	1.29106	0.715605	-2.28498	6.77899	0.0103745	0.0515257	0.382918
BUE60_01105	GntR family transcriptional regulator	-0.376647	-1.38989	-6.23486	5.77585	0.0104415	0.051814	0.36403
BUE60_02460	alkaline phosphatase	-0.728852	-3.98242	1.25661	4.91339	0.0104807	0.0519336	0.294633
BUE60_19960	DEAD/DEAH box helicase	-0.655517	-1.55442	-1.79638	6.82816	0.0104835	0.0519336	0.676639
BUE60_00375	elongation factor P	-0.280079	-1.17405	-1.4965	7.89698	0.0105203	0.0520713	0.503424
BUE60_10325	cobyric acid synthase CobQ	-1.1505	-4.14732	-1.9658	5.43084	0.0105609	0.0522276	0.708142
BUE60_04430	cell division protein DedD	-2.10001	-1.61247	-7.19499	6.15434	0.0106439	0.0525936	0.369063
BUE60_12425	peptidase M16	0.0991463	0.930106	-2.33331	5.97194	0.010746	0.0530528	0.304128
BUE60_01470	hypothetical protein	-1.21465	-1.03068	-0.0468233	7.45489	0.0107902	0.0532257	0.655075
BUE60_15160	adenylate kinase	-0.0496235	-0.608227	-2.28604	7.44881	0.0108551	0.0535	0.572665
BUE60_25870	glycosyl transferase	-0.741152	-1.77894	0.730301	5.58304	0.0110314	0.0543228	0.509802
BUE60_25380	sugar fermentation stimulation protein SfsA	-0.91424	-0.845302	-5.935	5.52993	0.0110581	0.0544081	0.388125
BUE60_00210	BolA family transcriptional regulator	0.745954	1.82327	-4.66596	5.70836	0.0110828	0.0544835	0.256425
BUE60_15300	hybrid sensor histidine kinase/response regulator	-0.507064	-1.49523	-1.62931	6.13914	0.0111521	0.0547774	0.820289
BUE60_00260	N-ethylammeline chlorohydrolase	-0.902444	-1.93518	0.0779729	6.13906	0.0111865	0.0549001	0.47998
BUE60_22695	DNA-binding protein	0.609394	-0.3356	-2.23713	6.47559	0.0112346	0.0550894	0.369792
BUE60_04590	long-chain fatty acid--CoA ligase	0.0248386	-0.205585	-1.68414	6.64985	0.0113185	0.0554069	0.565531
BUE60_24190	AraC family transcriptional regulator	-3.00324	-2.50063	-5.33826	4.81775	0.0113152	0.0554069	0.772344
BUE60_22130	AsnC family transcriptional regulator	0.793163	-0.0788382	-5.47394	5.77506	0.0113353	0.0554424	0.220621
BUE60_22715	EamA family transporter	-1.69677	-5.71393	-1.38008	5.21322	0.0113673	0.0555524	0.551099
BUE60_10845	peptide ABC transporter permease	-4.28564	-4.28564	0.436386	4.70182	0.0115246	0.0562733	0.316192
BUE60_16765	3-carboxy-cis,cis-muconate cycloisomerase	-1.26076	-0.797817	-2.16109	6.37929	0.0115504	0.0563518	0.583494
BUE60_11355	hypothetical protein	0.461511	-0.895011	-1.25898	6.74773	0.0115986	0.0565395	0.47019
BUE60_09635	DNA-directed RNA polymerase subunit beta	-0.45133	-0.88738	-0.599161	8.59637	0.011705	0.0570102	0.610619
BUE60_18310	sulfotransferase family protein	0.00806276	-3.54556	2.59883	5.20511	0.011727	0.0570696	0.285684
BUE60_18625	rod shape-determining protein	-0.440935	-1.36806	-1.07644	7.75761	0.0117799	0.0572789	0.651164
BUE60_09615	50S ribosomal protein L11	-0.539183	-2.08521	-2.23349	8.18759	0.011794	0.0572995	0.502607
BUE60_15240	chemotaxis protein CheW	0.501554	0.677461	-2.57718	6.47063	0.0118348	0.0574494	0.417645
BUE60_03960	ClpV1 family T6SS ATPase	-1.35199	-1.39226	0.946601	5.59988	0.0122392	0.0593627	0.488464
BUE60_13595	hypothetical protein	1.16032	1.82121	-4.85397	5.95004	0.0124341	0.0602574	0.154372
BUE60_14185	hypothetical protein	0	0	3.84705	4.18624	0.0125718	0.0608738	0.130435
BUE60_16180	peptidylprolyl isomerase	-0.327894	-1.00416	-2.039	6.32327	0.0126335	0.0611218	0.666817
BUE60_20835	lipopolysaccharide core heptose(I) kinase RfaP	-1.34557	-0.523725	-5.78779	5.43013	0.0126656	0.0612258	0.45255
BUE60_24830	hypothetical protein	0.430917	0.813317	-1.4665	6.8131	0.0126786	0.0612378	0.407419
BUE60_06140	fructose-bisphosphatase	0.600749	0.239795	-1.371	7.64362	0.0127588	0.0615227	0.549341
BUE60_12540	hypothetical protein	-3.68326	2.61296	-3.68326	5.19003	0.0127492	0.0615227	0.298724
BUE60_14740	hypothetical protein	-5.75776	-5.75776	-5.75776	4.87619	0.0127888	0.0616159	0.380825
BUE60_01345	two-component sensor histidine kinase	-0.698539	-2.488	0.914259	5.4271	0.0129026	0.0621124	0.451278
BUE60_18215	chitinase	-0.855724	-4.53702	0.371235	4.94874	0.0129247	0.0621673	0.370988
BUE60_09335	4-hydroxybenzoate 3-monooxygenase	-0.299708	-1.94923	-2.77663	5.64416	0.0129556	0.0622642	0.604338
BUE60_04930	translation initiation factor 2	0.939397	-0.557984	-1.01191	6.6086	0.01307	0.0627621	0.526053
BUE60_27345	IS66 family transposase	-0.901201	-1.58732	-3.04513	7.33172	0.0131698	0.0631888	0.729128
BUE60_12325	LysR family transcriptional regulator	-0.640955	-0.585777	-5.51384	5.34642	0.0133207	0.06386	0.413052
BUE60_20510	diguanylate cyclase AdrA	-1.04621	-5.60072	-0.651781	5.33108	0.0134199	0.0642822	0.570958
BUE60_08990	amino acid ABC transporter	-0.382571	-0.178568	-2.13321	6.60727	0.0134705	0.0644415	0.584058
BUE60_25220	DNA-binding response regulator	-5.07212	0.134703	0.0189539	5.31595	0.0134753	0.0644415	0.229894
BUE60_02335	ribonucleotide reductase	0.406363	0.376109	-1.18823	9.10317	0.0135544	0.0647253	0.324448
BUE60_15145	hypothetical protein	-1.24965	-3.35806	0.23151	5.70353	0.013557	0.0647253	0.509211
BUE60_15425	tRNA adenosine(34) deaminase TadA	0.0149797	-4.10843	2.31549	5.43697	0.0135781	0.0647726	0.300125
BUE60_24670	hypothetical protein	-6.20108	-1.58037	-6.20108	5.30217	0.0136699	0.065157	0.368882
BUE60_23965	sn-glycerol-3-phosphate ABC transporter ATP-binding protein UgpC	-0.305835	0.945606	3.06946	5.47212	0.0137197	0.0653406	0.307548
BUE60_08560	hypothetical protein	-5.08848	-5.08848	-0.339597	4.90059	0.0137336	0.0653529	0.452839
BUE60_08470	sulfurtransferase TusA	-2.48976	-0.148114	-6.44224	5.8732	0.013745	0.0653537	0.363595
BUE60_19395	ABC transporter permease	1.25598	-1.23978	-3.94302	4.88206	0.0139686	0.0663622	0.436639
BUE60_22470	chromosome partitioning protein ParB	-0.49084	-0.600999	-2.18671	6.73901	0.0139904	0.0664115	0.437017
BUE60_15330	50S ribosomal protein L19	0.269689	-0.124108	-1.96473	8.0228	0.0140848	0.0667501	0.463615
BUE60_16930	nucleoside hydrolase	-0.824132	-0.404313	-2.27858	6.71942	0.0140811	0.0667501	0.716346
BUE60_24250	ShlB family hemolysin secretion/activation protein	-0.676962	-0.131238	-1.52401	7.1478	0.0141031	0.0667822	0.496532
BUE60_05445	cell envelope protein SmpA	-0.0633018	-5.28443	-5.28443	5.10266	0.0141274	0.0667955	0.324532
BUE60_17460	imidazoleglycerol-phosphate dehydratase	-1.11864	-1.38711	-3.46882	6.82578	0.0141289	0.0667955	0.409012
BUE60_25480	LysR family transcriptional regulator	-1.32847	-1.511	-1.41705	6.55939	0.0141922	0.0670402	0.623042
BUE60_02550	dihydropteroate synthase	-0.596109	-1.16814	-2.773	6.57477	0.0142234	0.0671325	0.492298
BUE60_15155	tRNA (adenosine(37)-N6)-threonylcarbamoyltransferase complex dimerization subunit type 1 TsaB	-0.586808	-2.39364	-5.82427	5.36307	0.0143688	0.0677635	0.447457
BUE60_09430	glycosyl transferase	-0.64616	0.941655	3.88905	5.49277	0.0145246	0.0684426	0.296232
BUE60_24310	histidine kinase	-0.576992	-1.0349	-2.41786	6.66709	0.0145479	0.0684968	0.768644
BUE60_16870	hypothetical protein	1.44027	-4.66924	-4.66924	5.27304	0.0146058	0.0687136	0.297815
BUE60_27985	esterase	0.213243	0.241238	-1.9784	6.43639	0.0147325	0.0692536	0.463114
BUE60_11175	DNA repair protein RadA	0.242053	-1.15904	-1.42554	6.9634	0.0147575	0.069315	0.565933
BUE60_25360	hypothetical protein	-0.0994606	-0.715514	-2.19627	6.80056	0.0147704	0.0693194	0.533579
BUE60_15315	bifunctional protein-disulfide isomerase/oxidoreductase DsbC	-0.619775	-1.45445	-2.52538	6.81449	0.0147843	0.0693282	0.58556
BUE60_04920	hypothetical protein	-0.402772	-0.828305	-2.19404	6.6902	0.014818	0.0694185	0.726933
BUE60_29045	chromosome partitioning protein	0.35659	0.914847	-5.9847	6.28888	0.0148275	0.0694185	0.192935
BUE60_01160	hypothetical protein	-1.00269	-1.48709	-1.46398	6.62365	0.0150816	0.0705511	0.654215
BUE60_14420	class I peptide chain release factor	-1.10381	-0.0620857	-6.14822	5.82241	0.0152178	0.071131	0.309579
BUE60_28620	NUDIX hydrolase	3.55364	2.34169	-3.13385	5.71829	0.0152842	0.0713836	0.344596
BUE60_28375	hypothetical protein	0	0	3.71597	4.17085	0.0153165	0.0714771	0.130435
BUE60_13100	VapC toxin family PIN domain ribonuclease	3.19577	-2.63437	-2.63437	4.94745	0.015388	0.0717528	0.462536
BUE60_16250	ACP phosphodiesterase	-0.327968	0.215671	-1.97603	6.78574	0.0154398	0.0719367	0.313553
BUE60_25140	aspartate aminotransferase family protein	-0.414711	-1.17792	-5.87524	5.5397	0.0154927	0.0721249	0.33558
BUE60_01735	polyamine ABC transporter permease	-1.48468	-1.6832	-2.86094	6.48559	0.0155941	0.0725388	0.698103
BUE60_28915	hypothetical protein	-0.495978	-0.188228	-5.79734	5.63832	0.0156271	0.0726341	0.249332
BUE60_07620	Flp pilus assembly protein CpaB	-3.29309	-1.83265	0.464206	5.47196	0.0156879	0.0728584	0.382058
flgB	flagellar basal body rod protein FlgB	0.526279	1.02777	-0.446216	9.08133	0.0157105	0.0729048	0.295296
BUE60_23835	hypothetical protein	-5.71755	0.930448	0.199825	6.0321	0.0158564	0.0735232	0.120671
BUE60_13935	tellurium resistance protein	0.120973	-1.27775	-1.42447	6.6508	0.0158727	0.0735395	0.682982
BUE60_17580	Hrp-dependent type III effector protein	-1.03875	0.0909429	-5.30949	5.28611	0.0159525	0.0738505	0.324702
BUE60_00420	ATP-dependent RNA helicase	-1.09339	-0.871465	-1.18976	6.71344	0.0159845	0.0739395	0.640186
BUE60_14120	hypothetical protein	-1.30523	-2.59693	-0.337584	5.65709	0.0161475	0.0745427	0.587282
BUE60_20055	YqcI/YcgG family protein	-0.575944	-3.3097	-2.55777	6.15198	0.0161432	0.0745427	0.480783
BUE60_23375	TonB-dependent receptor	-0.797237	-0.792847	1.53605	5.3536	0.0161535	0.0745427	0.333049
BUE60_05140	glycine oxidase ThiO	-0.92744	-1.64481	-0.990838	8.14152	0.0161737	0.0745766	0.644447
BUE60_10810	XRE family transcriptional regulator	-0.293573	-4.01906	2.59877	5.50508	0.0162308	0.0747435	0.163018
BUE60_20695	ABC transporter	0.252825	-0.991821	1.8193	5.45461	0.016245	0.0747435	0.262321
BUE60_22440	membrane protein insertion efficiency factor YidD	0.246612	-6.57453	-0.635156	6.33697	0.0162486	0.0747435	0.244366
BUE60_17640	2-nitropropane dioxygenase	-0.865125	-2.5338	1.07994	5.57431	0.0163192	0.0750088	0.349738
BUE60_07070	Fe-S cluster assembly scaffold IscU	-0.170868	-2.85321	-1.57733	7.31405	0.0163574	0.0750653	0.603122
BUE60_09240	flagella basal body P-ring formation protein FlgA	-0.239551	0.361036	-0.98155	7.43406	0.0163447	0.0750653	0.488407
BUE60_13225	UDP-glucose 6-dehydrogenase	0.15729	-4.66793	0.58965	5.21616	0.0164111	0.0752521	0.246185
BUE60_18850	pilus assembly protein PilP	0.0968493	-0.37483	-3.45928	6.91315	0.0165323	0.0757481	0.408957
BUE60_03320	effector protein	0.110246	-0.353216	-2.04765	6.73985	0.0166269	0.0761214	0.530074
BUE60_08235	amidotransferase	-0.880766	-2.97673	-1.68033	6.47658	0.0167681	0.076707	0.58383
BUE60_19970	hypothetical protein	0	4.80101	6.43311	5.34892	0.0167866	0.0767311	0.243455
BUE60_00760	hypothetical protein	0	0	3.67169	4.16424	0.0168729	0.0769437	0.130435
BUE60_26815	3'(2'),5'-bisphosphate nucleotidase	-0.196954	-2.93394	-0.797548	6.00259	0.0168717	0.0769437	0.591683
BUE60_26850	N-carbamoylputrescine amidase	-0.716777	-1.61083	-2.17429	6.80103	0.0168664	0.0769437	0.644023
BUE60_25355	penicillin-binding protein 1B	0.0509639	-0.799164	-1.37296	6.72145	0.0169177	0.077087	0.414537
BUE60_04040	amino acid ABC transporter substrate-binding protein	-4.46738	0.144199	-0.1043	4.93916	0.0169946	0.0773767	0.396438
BUE60_27080	glutaminyl transferase	-0.137733	-1.63263	1.79574	5.06007	0.0172014	0.0782569	0.392103
BUE60_21525	hypothetical protein	0.0908833	0.407074	-1.73015	6.96761	0.0172716	0.0785149	0.490948
BUE60_20980	esterase	-1.0366	-1.97101	-3.8138	7.02262	0.0172976	0.0785714	0.680287
BUE60_19815	polyamine ABC transporter substrate-binding protein	-0.908282	-1.35432	-2.30318	6.40306	0.0173783	0.0788758	0.653223
algL	poly(beta-D-mannuronate) lyase	0.00598588	-0.925623	1.6845	5.99488	0.0176651	0.0801147	0.286212
BUE60_03615	D-alanyl-D-alanine endopeptidase	-0.694699	-1.18758	-2.5115	6.16104	0.017698	0.0802013	0.613971
BUE60_10040	ABC transporter permease	0.880939	0.544737	2.77217	5.92258	0.0177256	0.0802636	0.410929
BUE60_11575	metal ABC transporter permease	-2.47961	-5.67189	-0.6432	5.2433	0.0177816	0.0804546	0.403674
BUE60_01525	gamma-carboxygeranoyl-CoA hydratase	0.0108522	0.722507	-1.28386	7.23335	0.0178882	0.0808734	0.38521
BUE60_05285	16S rRNA (cytidine(1402)-2'-O)-methyltransferase	-0.38262	-0.365358	-2.46972	6.61977	0.01793	0.0809994	0.604155
BUE60_20005	hypothetical protein	-0.320039	-0.339943	1.24633	6.46618	0.017982	0.0811712	0.236771
BUE60_18530	RNA polymerase factor sigma-54	0.0850018	-1.65714	-0.623199	6.66044	0.0180216	0.0812865	0.523834
BUE60_07285	transglutaminase	0.214481	0.297943	-2.4584	6.1841	0.0181169	0.0815258	0.369491
BUE60_16950	hypothetical protein	0.565686	0.854232	-5.79856	6.16991	0.0180982	0.0815258	0.177001
BUE60_25615	hypothetical protein	-0.442252	-1.1199	-2.01835	6.38374	0.0181133	0.0815258	0.715116
BUE60_15045	zinc-dependent metalloprotease	-1.23967	-1.41442	-0.17995	8.17893	0.0181535	0.0816275	0.531296
BUE60_24175	TetR family transcriptional regulator	0.00597851	-4.71443	-4.71443	4.83013	0.0182229	0.0818758	0.332469
BUE60_22210	haloacid dehalogenase	-4.40137	-0.231814	1.33836	5.18791	0.018239	0.0818846	0.290238
BUE60_05870	GntR family transcriptional regulator	-1.38622	-1.90396	-0.765817	11.7961	0.0183559	0.0823457	0.547508
BUE60_09680	50S ribosomal protein L23	-1.58993	-1.87246	-3.81258	7.20235	0.0183889	0.0824301	0.715042
BUE60_23280	transcriptional regulator	-1.86215	-2.20361	1.42116	5.88599	0.0184443	0.0826147	0.407295
BUE60_15225	hybrid sensor histidine kinase/response regulator	-0.455528	-0.873546	-1.50387	6.76861	0.0185607	0.0830289	0.518413
BUE60_21360	dehydratase	-1.44795	-1.03297	-5.81764	5.34502	0.0185655	0.0830289	0.520751
BUE60_27835	hypothetical protein	-3.95448	-3.95448	1.8911	4.99682	0.0186917	0.0834646	0.265305
BUE60_27905	collagen pro alpha-chain precursor	0.130897	0.0838291	-5.09293	5.36487	0.0186841	0.0834646	0.229159
BUE60_17815	hypothetical protein	-0.356981	-0.820077	-2.37347	6.53488	0.0187079	0.0834729	0.521003
BUE60_01355	methanol dehydrogenase	-0.939045	-1.88276	-5.46802	5.11156	0.0188679	0.0841219	0.526379
BUE60_02790	sugar ABC transporter permease	-1.98463	-0.731571	-1.96987	6.75834	0.0189435	0.0843939	0.765146
BUE60_18035	glycine--tRNA ligase subunit alpha	-0.548064	-0.89037	-1.42852	7.39737	0.0189759	0.0844733	0.70366
BUE60_03400	pyridoxal kinase	-0.922336	-3.73354	-1.76437	5.65128	0.019007	0.0845468	0.454649
BUE60_02090	sodium:proton antiporter	-0.308247	-0.0818831	2.66272	5.74967	0.0190675	0.0847511	0.462601
BUE60_02810	transcriptional regulator HexR	0.0194034	-0.618858	-2.29978	6.27551	0.0191353	0.0848114	0.476952
BUE60_06980	oxaloacetate decarboxylase	-0.149554	0.381685	1.4252	7.70898	0.0191396	0.0848114	0.160184
BUE60_07465	hypothetical protein	1.35334	-5.59173	-0.749782	6.00232	0.0191285	0.0848114	0.302369
BUE60_15530	partition protein parA	-0.121294	-2.17758	-2.27525	6.26268	0.0191231	0.0848114	0.489266
BUE60_23860	hypothetical protein	-0.203321	-1.16125	-2.48638	6.9613	0.0192151	0.085081	0.45187
tatB	Sec-independent protein translocase TatB	-0.136498	-0.55672	-5.49627	5.4409	0.0192515	0.085177	0.471377
BUE60_24160	NAD-dependent dehydratase	-1.19121	-0.292633	-5.55007	5.33422	0.0192755	0.0851892	0.545422
BUE60_26665	Tellurite resistance protein TerB	-1.22392	-1.43504	-2.1878	5.92843	0.0192837	0.0851892	0.709666
BUE60_14870	RNA polymerase sigma factor RpoS	-0.551052	-0.724437	-1.47645	7.78284	0.0193361	0.0852906	0.679835
BUE60_29015	ATP-dependent DNA helicase RecG	-0.270261	-0.662556	-1.56323	7.46547	0.0193344	0.0852906	0.681212
BUE60_26260	DNA topoisomerase I subunit omega	-0.661983	-1.20539	-1.07271	7.09757	0.0193965	0.0854923	0.790935
BUE60_24345	peptidase	0.231835	0.306309	-1.49156	6.29647	0.0195711	0.0861961	0.585902
BUE60_05745	LysR family transcriptional regulator	-2.11561	-1.22863	2.06445	5.34946	0.0196077	0.0862917	0.346562
BUE60_02640	hypothetical protein	-5.22967	1.29088	0.119968	5.77052	0.0196957	0.0866133	0.219103
BUE60_12460	ATP-dependent DNA helicase Rep	-1.15717	-1.60328	-2.20241	5.85798	0.0198022	0.0870158	0.807109
BUE60_14000	trypsin	-0.717316	-1.32127	-2.34818	6.39081	0.019829	0.0870674	0.382903
BUE60_16785	EamA family transporter	-0.24979	-4.42816	1.76764	5.36535	0.0199114	0.0873629	0.213342
BUE60_15085	succinyl-diaminopimelate desuccinylase	-0.886234	-1.63079	-0.903375	6.74005	0.019975	0.0875757	0.626654
BUE60_08335	chorismate synthase	-0.670037	-1.80785	-0.935805	6.78934	0.020154	0.0882938	0.482475
BUE60_01780	hypothetical protein	-1.5131	-2.59543	-6.36465	5.53218	0.0202104	0.0884738	0.463739
BUE60_04750	acylase	-1.36407	-1.08432	1.77548	5.03605	0.0203011	0.0888038	0.324741
BUE60_28705	hypothetical protein	-1.587	-0.201551	-5.68325	5.39551	0.0203604	0.0889961	0.407178
BUE60_10945	type VI secretion protein VasK	-1.04526	-1.36897	0.5368	5.88236	0.0203903	0.0890595	0.559499
BUE60_15185	alpha/beta hydrolase	-1.98265	-1.74911	0.759344	5.66469	0.0205085	0.0895086	0.331362
BUE60_27755	flagellar motor stator protein MotA	0.659216	0.594707	-0.510492	7.90598	0.0205772	0.0897407	0.26004
BUE60_19205	hypothetical protein	-0.334951	-2.3231	1.36136	5.46047	0.0206266	0.0898209	0.2588
BUE60_19350	transposase	0	5.6892	6.71671	5.70113	0.0206228	0.0898209	0.0989333
BUE60_12945	GDP-mannose 4,6 dehydratase	-0.279198	-0.673287	-1.22182	8.00049	0.0206565	0.0898839	0.548733
BUE60_00650	sugar ABC transporter permease	0.531319	-3.63145	1.96801	5.05991	0.0207179	0.0900188	0.226541
BUE60_06995	aminotransferase	-0.0192382	-0.743956	-1.43249	7.23357	0.0207186	0.0900188	0.53276
BUE60_06410	translation initiation factor IF-1	-0.365907	-5.7049	-5.7049	5.2615	0.0207465	0.0900726	0.277228
BUE60_23080	efflux transporter periplasmic adaptor subunit	-4.26319	1.14361	-0.935416	4.99022	0.020994	0.0910788	0.234532
BUE60_01010	LysR family transcriptional regulator	-0.19742	-0.57563	-3.04271	5.8472	0.0211426	0.0916476	0.5713
BUE60_13080	hypothetical protein	-2.32374	-1.246	1.20124	5.35085	0.0211567	0.0916476	0.346915
BUE60_08675	flagellar biosynthetic protein FliR	-0.307626	0.485295	-2.29926	6.12481	0.0211886	0.091717	0.364886
BUE60_03030	gluconolactonase	-0.09164	0.307204	-1.81678	7.15459	0.0213439	0.0922433	0.398393
BUE60_07695	Fis family transcriptional regulator	-5.50225	-1.19777	-5.50225	4.95359	0.0213465	0.0922433	0.367156
BUE60_25935	TonB-dependent receptor	-0.574165	-1.33174	0.225342	9.43165	0.0213579	0.0922433	0.523208
BUE60_20555	hypothetical protein	-0.544584	-0.423296	-3.36616	7.21098	0.0214262	0.0924692	0.415736
BUE60_09540	adenosylmethionine--8-amino-7-oxononanoate transaminase	-0.570197	-1.47866	-2.24548	5.94209	0.0214617	0.0925535	0.595317
BUE60_24625	AraC family transcriptional regulator	0.0209051	-0.473707	-2.33954	6.19585	0.0215042	0.0926678	0.512083
BUE60_19095	methyl-accepting chemotaxis protein	-1.41701	0.372961	1.56921	5.60664	0.0215555	0.0928199	0.361742
BUE60_08395	glutathione S-transferase	-0.0704722	-1.3383	-2.25843	6.89268	0.0216094	0.092983	0.469949
BUE60_00120	phosphotransferase family protein	-1.34273	-5.60195	-0.502952	5.32335	0.0217212	0.0933946	0.467818
BUE60_08375	integrase	-5.61915	-5.61915	-5.61915	4.80953	0.0217923	0.0936309	0.422448
BUE60_12575	3-(3-hydroxy-phenyl)propionate transporter MhpT	0.792632	-3.0669	2.50757	4.96687	0.021937	0.0940879	0.273835
BUE60_19580	NAD(P)(+) transhydrogenase	-5.47554	-1.15604	1.13368	5.74749	0.0219287	0.0940879	0.117228
BUE60_28845	hypothetical protein	-0.168088	-0.585313	-1.90796	7.31643	0.0219473	0.0940879	0.542961
BUE60_10515	riboflavin synthase subunit alpha	-0.90789	-1.49273	-3.01495	6.6176	0.0220163	0.0943139	0.703037
BUE60_07810	hypothetical protein	-4.02579	-4.02579	1.15731	4.7799	0.0220796	0.0945149	0.231839
BUE60_08575	cytochrome biogenesis protein	-1.49138	-4.44479	1.76707	5.29333	0.0221279	0.094582	0.279459
BUE60_25720	hypothetical protein	0	5.15568	5.56463	5.07022	0.0221227	0.094582	0.167315
BUE60_01350	beta-glucosidase	-0.750096	-1.63378	0.211179	14.1492	0.0221891	0.0945838	0.5481
BUE60_05690	non-ribosomal peptide synthetase	-1.2864	-0.473458	0.336404	8.31286	0.0221579	0.0945838	0.441395
BUE60_16445	multidrug efflux RND transporter permease	-0.719141	-1.1854	1.2053	5.64984	0.022213	0.0945838	0.337581
BUE60_18130	DNA ligase B	-1.83376	-1.83212	1.47544	5.12218	0.022196	0.0945838	0.346264
BUE60_19890	ATP-dependent protease	0.327067	-0.107109	-1.08484	6.93612	0.0222262	0.0945838	0.554199
BUE60_25105	hypothetical protein	-1.97712	-5.14016	-5.14016	4.7311	0.0222043	0.0945838	0.672889
BUE60_04130	sugar ABC transporter permease	1.33114	0.12796	3.46466	5.78242	0.0222847	0.094763	0.350424
BUE60_29225	hypothetical protein	1.51641	0.0197072	3.10866	5.04244	0.0223159	0.0948262	0.330248
BUE60_06705	orotate phosphoribosyltransferase	-0.118752	-0.425653	-1.05391	8.44747	0.0223402	0.09486	0.614825
BUE60_16790	hypothetical protein	0.341418	-0.679777	2.40923	5.60349	0.0224591	0.0952949	0.241773
BUE60_02880	fimbrial protein	-0.140647	-0.285952	1.31744	5.78704	0.0225501	0.0956113	0.344073
BUE60_27410	toxin/anti-toxin system, HipA-like toxin module	0.253054	-2.25318	-1.63663	5.85521	0.0226966	0.0961618	0.627157
BUE60_18255	23S rRNA (adenine(2030)-N(6))-methyltransferase RlmJ	-0.66359	-2.28821	-1.34528	6.57012	0.0228004	0.0965313	0.726269
BUE60_03455	cell filamentation protein Fic	-1.07275	-6.01795	-1.48015	5.47229	0.0228821	0.0967357	0.358155
BUE60_07590	MATE family efflux transporter	-1.80004	-1.76252	1.88295	5.33008	0.0228775	0.0967357	0.409938
BUE60_02110	DeoR family transcriptional regulator	-0.241739	-2.49041	-0.678632	6.15109	0.0229252	0.0967768	0.364044
BUE60_07895	XRE family transcriptional regulator	-0.404946	0.286831	-5.79036	5.7591	0.0229144	0.0967768	0.228639
BUE60_01485	hypothetical protein	-0.464586	-0.541273	2.03963	5.3249	0.0230109	0.0970677	0.324999
BUE60_00725	non-ribosomal peptide synthetase	-1.30419	-0.611823	0.489283	9.61157	0.0230327	0.0970889	0.47197
BUE60_20995	aspartyl protease	0.716375	-4.6171	1.57863	5.58444	0.0230937	0.0972755	0.192786
BUE60_08600	chemotaxis protein	-1.41449	0.381457	-0.203824	7.62884	0.0231297	0.0973434	0.368793
BUE60_17765	integrase	-0.462723	-1.77342	-1.19268	5.97222	0.0231434	0.0973434	0.742057
BUE60_27430	AsnC family transcriptional regulator	-5.56792	-0.790827	-0.16857	5.41074	0.0233246	0.0980345	0.412625
BUE60_16090	hypothetical protein	0.0507922	-2.03333	-2.96527	6.4908	0.0233666	0.0981166	0.526351
BUE60_25560	glucose-6-phosphate isomerase	-0.247481	-0.0132599	-1.00168	7.6846	0.023378	0.0981166	0.59293
BUE60_01530	3-methylcrotonyl-CoA carboxylase	0.0723035	0.720973	-1.36043	6.89474	0.023423	0.0982344	0.347563
BUE60_13765	AraC family transcriptional regulator	-0.111343	-0.62439	2.30879	5.43751	0.0235227	0.098581	0.410108
BUE60_07960	iron donor protein CyaY	2.00472	-4.53842	-0.107067	5.61615	0.023556	0.0986493	0.475989
BUE60_09490	malonate decarboxylase acyl carrier protein	1.72431	3.47477	-2.97417	5.43252	0.0235775	0.0986682	0.317701
BUE60_02295	amino-acid N-acetyltransferase	0.128761	-0.31155	-1.89135	6.70897	0.0236015	0.0986972	0.429526
BUE60_14670	cyclic pyranopterin phosphate synthase MoaA	-0.252973	-1.29286	-2.83946	5.90944	0.0236351	0.0987665	0.574269
BUE60_18340	cold-shock protein	0.187877	0.414275	2.68295	8.48317	0.0236603	0.0988004	0.366245
BUE60_19140	hypothetical protein	-5.85484	-0.926519	-5.85484	5.21889	0.0237385	0.0990555	0.271843
BUE60_27760	histidine kinase	-1.02333	-1.1079	0.450203	15.8209	0.0237801	0.099158	0.423252
BUE60_25760	chromosome segregation protein SMC	0.350338	-1.30668	-6.26666	6.02652	0.0239113	0.0996332	0.240813
BUE60_10750	hypothetical protein	-2.68112	-2.38251	-6.27198	5.36303	0.0239306	0.0996422	0.593305
BUE60_00105	hypothetical protein	0.188291	-0.622323	-3.11661	6.12385	0.0239893	0.0998146	0.365292
*rRNAs, tRNAs, and ncRNAs of biovar 6 are excluded.
LogFC means the log2 fold-change against the 0 h sample.
LogCPM means the average log2 counts per million over all samples.
Genes with a false discovery rate (FDR) of under 0.1 are listed. η2 value of each gene means effective size.
The genes with bold characters encode transcriptional regulators.
